# Supplementary material for: Genomic prediction for testes weight of the tiger pufferfish, Takifugu rubripes, using medium to low density SNPs
Source: Sci Rep. 2021 Oct 13;11:20372. doi: 10.1038/s41598-021-99829-1 (PMC8514491; doi:10.1038/s41598-021-99829-1)
Supplement: Supplementary file 2 — Supplementary Tables. [file 41598_2021_99829_MOESM2_ESM.xlsx]

## Sheet: SuppleTable S1
Title: Genomic prediction for testes weight of the tiger pufferfish, Takifugu rubripes, using medium to low density SNPs
Authors: Sho Hosoya, Sota Yoshikawa, Mana Sato, Kiyoshi Kikuchi
Supplementary Table S1. Results of genetic admixture analysis calculated with full SNPs, 800 SNPs, 400 SNPs, and 200 SNPs
Fish	Inferred sire	Inferred dam	Full (4,075) SNPs																																		800 SNPs
			K1	K2	K3	K4	K5	K6	K7	K8	K9	K10	K11	K12	K13	K14	K15	K16	K17	K18	K19	K20	K21	K22	K23	K24	K25	K26	K27	K28	K29	K30	K31	K32	K33	K34	K1	K2	K3	K4	K5	K6	K7	K8	K9	K10	K11	K12	K13
S376	-	-	0.999668	1e-05	1e-05	1e-05	1e-05	1e-05	1e-05	1e-05	1e-05	1e-05	1e-05	1e-05	1e-05	1e-05	1e-05	1.2e-05	1e-05	1e-05	1e-05	1e-05	1e-05	1e-05	1e-05	1e-05	1e-05	1e-05	1e-05	1e-05	1e-05	1e-05	1e-05	1e-05	1e-05	1e-05	0.99968	1e-05	1e-05	1e-05	1e-05	1e-05	1e-05	1e-05	1e-05	1e-05	1e-05	1e-05	1e-05
S469	-	-	1e-05	0.99967	1e-05	1e-05	1e-05	1e-05	1e-05	1e-05	1e-05	1e-05	1e-05	1e-05	1e-05	1e-05	1e-05	1e-05	1e-05	1e-05	1e-05	1e-05	1e-05	1e-05	1e-05	1e-05	1e-05	1e-05	1e-05	1e-05	1e-05	1e-05	1e-05	1e-05	1e-05	1e-05	1e-05	0.531081	0.468609	1e-05	1e-05	1e-05	1e-05	1e-05	1e-05	1e-05	1e-05	1e-05	1e-05
S470	-	-	1e-05	1e-05	0.487977	0.511703	1e-05	1e-05	1e-05	1e-05	1e-05	1e-05	1e-05	1e-05	1e-05	1e-05	1e-05	1e-05	1e-05	1e-05	1e-05	1e-05	1e-05	1e-05	1e-05	1e-05	1e-05	1e-05	1e-05	1e-05	1e-05	1e-05	1e-05	1e-05	1e-05	1e-05	1e-05	1e-05	1e-05	0.99968	1e-05	1e-05	1e-05	1e-05	1e-05	1e-05	1e-05	1e-05	1e-05
S516	-	-	1e-05	1e-05	1e-05	1e-05	0.513072	0.486608	1e-05	1e-05	1e-05	1e-05	1e-05	1e-05	1e-05	1e-05	1e-05	1e-05	1e-05	1e-05	1e-05	1e-05	1e-05	1e-05	1e-05	1e-05	1e-05	1e-05	1e-05	1e-05	1e-05	1e-05	1e-05	1e-05	1e-05	1e-05	1e-05	1e-05	1e-05	1e-05	0.338227	0.327486	0.333987	1e-05	1e-05	1e-05	1e-05	1e-05	1e-05
S525	-	-	1e-05	1e-05	1e-05	1e-05	1e-05	1e-05	0.99967	1e-05	1e-05	1e-05	1e-05	1e-05	1e-05	1e-05	1e-05	1e-05	1e-05	1e-05	1e-05	1e-05	1e-05	1e-05	1e-05	1e-05	1e-05	1e-05	1e-05	1e-05	1e-05	1e-05	1e-05	1e-05	1e-05	1e-05	1e-05	1e-05	1e-05	1e-05	1e-05	1e-05	1e-05	0.99968	1e-05	1e-05	1e-05	1e-05	1e-05
S548	-	-	1e-05	1e-05	1e-05	1e-05	1e-05	1e-05	1e-05	0.99967	1e-05	1e-05	1e-05	1e-05	1e-05	1e-05	1e-05	1e-05	1e-05	1e-05	1e-05	1e-05	1e-05	1e-05	1e-05	1e-05	1e-05	1e-05	1e-05	1e-05	1e-05	1e-05	1e-05	1e-05	1e-05	1e-05	1e-05	1e-05	1e-05	1e-05	1e-05	1e-05	1.8e-05	1e-05	0.808709	0.190973	1e-05	1e-05	1e-05
S577	-	-	1e-05	1e-05	1e-05	1e-05	1e-05	1e-05	1e-05	1e-05	0.470845	0.528835	1e-05	1e-05	1e-05	1e-05	1e-05	1e-05	1e-05	1e-05	1e-05	1e-05	1e-05	1e-05	1e-05	1e-05	1e-05	1e-05	1e-05	1e-05	1e-05	1e-05	1e-05	1e-05	1e-05	1e-05	1e-05	1e-05	1e-05	1e-05	1e-05	1e-05	1e-05	1e-05	1e-05	0.260388	0.739302	1e-05	1e-05
S589	-	-	1e-05	1e-05	1e-05	1e-05	1e-05	1e-05	1e-05	1e-05	1e-05	1e-05	0.99967	1e-05	1e-05	1e-05	1e-05	1e-05	1e-05	1e-05	1e-05	1e-05	1e-05	1e-05	1e-05	1e-05	1e-05	1e-05	1e-05	1e-05	1e-05	1e-05	1e-05	1e-05	1e-05	1e-05	1e-05	1e-05	1e-05	1e-05	1e-05	1e-05	1e-05	1e-05	1e-05	1e-05	1e-05	0.99968	1e-05
S614	-	-	1e-05	1e-05	1e-05	1e-05	1e-05	1e-05	1e-05	1e-05	1e-05	1e-05	1e-05	0.99967	1e-05	1e-05	1e-05	1e-05	1e-05	1e-05	1e-05	1e-05	1e-05	1e-05	1e-05	1e-05	1e-05	1e-05	1e-05	1e-05	1e-05	1e-05	1e-05	1e-05	1e-05	1e-05	1e-05	1e-05	1e-05	1e-05	1e-05	1e-05	1e-05	1e-05	1e-05	1e-05	1e-05	1e-05	0.99968
S661	-	-	1e-05	1e-05	1e-05	1e-05	1e-05	1e-05	1e-05	1.2e-05	1e-05	1e-05	1e-05	1e-05	0.999668	1e-05	1e-05	1e-05	1e-05	1e-05	1e-05	1e-05	1e-05	1e-05	1e-05	1e-05	1e-05	1e-05	1e-05	1e-05	1e-05	1e-05	1e-05	1e-05	1e-05	1e-05	1e-05	1e-05	1e-05	1e-05	1e-05	1e-05	1e-05	1.1e-05	1e-05	1e-05	1e-05	1e-05	1e-05
S702	-	-	1e-05	1e-05	1.2e-05	1e-05	1e-05	1e-05	1e-05	1e-05	1e-05	1e-05	1e-05	1e-05	1e-05	0.999665	1e-05	1e-05	1e-05	1e-05	1e-05	1e-05	1e-05	1e-05	1e-05	1e-05	1e-05	1e-05	1e-05	1.3e-05	1e-05	1e-05	1e-05	1e-05	1e-05	1e-05	1e-05	1e-05	1e-05	1e-05	1e-05	1e-05	1e-05	1e-05	1e-05	1e-05	1e-05	1e-05	1e-05
S717	-	-	1e-05	1e-05	1e-05	1e-05	1e-05	1e-05	1e-05	1e-05	1e-05	1e-05	1e-05	1e-05	1e-05	1e-05	0.99967	1e-05	1e-05	1e-05	1e-05	1e-05	1e-05	1e-05	1e-05	1e-05	1e-05	1e-05	1e-05	1e-05	1e-05	1e-05	1e-05	1e-05	1e-05	1e-05	1e-05	1e-05	1e-05	1e-05	1e-05	1e-05	1e-05	1e-05	1e-05	1e-05	1e-05	1e-05	1e-05
S741	-	-	1e-05	1e-05	1e-05	1e-05	1e-05	1e-05	1e-05	1e-05	1e-05	1e-05	1e-05	1e-05	1e-05	1e-05	1e-05	0.99967	1e-05	1e-05	1e-05	1e-05	1e-05	1e-05	1e-05	1e-05	1e-05	1e-05	1e-05	1e-05	1e-05	1e-05	1e-05	1e-05	1e-05	1e-05	1e-05	1e-05	1e-05	1e-05	1e-05	1e-05	1e-05	1e-05	1e-05	1e-05	1e-05	1e-05	1e-05
S753	-	-	1e-05	1e-05	1e-05	1e-05	1e-05	1e-05	1e-05	1e-05	1e-05	1e-05	1e-05	1e-05	1e-05	1e-05	1e-05	1e-05	0.99967	1e-05	1e-05	1e-05	1e-05	1e-05	1e-05	1e-05	1e-05	1e-05	1e-05	1e-05	1e-05	1e-05	1e-05	1e-05	1e-05	1e-05	1e-05	1e-05	1e-05	1e-05	1e-05	1e-05	1e-05	1e-05	1e-05	1e-05	1e-05	1e-05	1e-05
S773	-	-	1e-05	1e-05	1e-05	1e-05	1e-05	1e-05	1e-05	1e-05	1e-05	1e-05	1e-05	1e-05	1e-05	1e-05	1e-05	1e-05	1e-05	0.99967	1e-05	1e-05	1e-05	1e-05	1e-05	1e-05	1e-05	1e-05	1e-05	1e-05	1e-05	1e-05	1e-05	1e-05	1e-05	1e-05	1e-05	1e-05	1e-05	1e-05	1e-05	1e-05	1e-05	1e-05	1e-05	1e-05	1e-05	1e-05	1e-05
S783	-	-	1e-05	1e-05	1e-05	1e-05	1e-05	1e-05	1e-05	1e-05	1e-05	1e-05	1e-05	1e-05	1e-05	1e-05	1e-05	1e-05	1e-05	1e-05	0.99967	1e-05	1e-05	1e-05	1e-05	1e-05	1e-05	1e-05	1e-05	1e-05	1e-05	1e-05	1e-05	1e-05	1e-05	1e-05	1e-05	1e-05	1e-05	1e-05	1e-05	1e-05	1e-05	1e-05	1e-05	1e-05	1e-05	1e-05	1e-05
S790	-	-	1e-05	1e-05	1e-05	1e-05	1e-05	1e-05	1e-05	1e-05	1e-05	1e-05	1e-05	1e-05	1e-05	1e-05	1e-05	1e-05	1e-05	1e-05	1e-05	0.508229	0.491451	1e-05	1e-05	1e-05	1e-05	1e-05	1e-05	1e-05	1e-05	1e-05	1e-05	1e-05	1e-05	1e-05	1e-05	1e-05	1e-05	1e-05	1e-05	1e-05	1e-05	1e-05	1e-05	1e-05	1e-05	1e-05	1e-05
S799	-	-	1e-05	1e-05	1e-05	1e-05	1e-05	1e-05	1e-05	1e-05	1e-05	1e-05	1e-05	1e-05	1e-05	1e-05	1e-05	1e-05	1e-05	1e-05	1e-05	1e-05	1e-05	0.99967	1e-05	1e-05	1e-05	1e-05	1e-05	1e-05	1e-05	1e-05	1e-05	1e-05	1e-05	1e-05	1e-05	1e-05	1e-05	1e-05	1e-05	1e-05	1e-05	1e-05	1e-05	1e-05	1e-05	1e-05	1e-05
S805	-	-	1e-05	1e-05	1e-05	1e-05	1e-05	1e-05	1e-05	1e-05	1e-05	1e-05	1e-05	1e-05	1e-05	1e-05	1e-05	1.1e-05	1e-05	1e-05	1e-05	1e-05	1e-05	1e-05	0.449091	0.550588	1e-05	1e-05	1e-05	1e-05	1e-05	1e-05	1e-05	1e-05	1e-05	1e-05	1e-05	1e-05	1e-05	1e-05	1e-05	1e-05	1e-05	1e-05	1e-05	1e-05	1e-05	1e-05	1e-05
S807	-	-	1e-05	1e-05	1e-05	1e-05	1e-05	1e-05	1e-05	1e-05	1e-05	1e-05	1e-05	1e-05	1e-05	1e-05	1e-05	1e-05	1e-05	1e-05	1e-05	1e-05	1e-05	1e-05	1e-05	1e-05	0.99967	1e-05	1e-05	1e-05	1e-05	1e-05	1e-05	1e-05	1e-05	1e-05	1e-05	1e-05	1e-05	1e-05	1e-05	1e-05	1e-05	1e-05	1e-05	1e-05	1e-05	1e-05	1e-05
S811	-	-	1e-05	1e-05	1e-05	1e-05	1e-05	1e-05	1e-05	1e-05	1e-05	1e-05	1e-05	1.3e-05	1e-05	1e-05	1e-05	1e-05	1e-05	1e-05	1e-05	1e-05	1e-05	1e-05	1e-05	1e-05	1e-05	0.999667	1e-05	1e-05	1e-05	1e-05	1e-05	1e-05	1e-05	1e-05	1e-05	1e-05	1e-05	1e-05	1e-05	1e-05	1e-05	1e-05	1e-05	1e-05	1e-05	1.3e-05	1e-05
S828	-	-	1e-05	1e-05	1e-05	1e-05	1e-05	1e-05	1e-05	1e-05	1e-05	1e-05	1e-05	1e-05	1e-05	1e-05	1e-05	1e-05	1e-05	1e-05	1e-05	1e-05	1e-05	1e-05	1e-05	1e-05	1e-05	1.4e-05	0.999666	1e-05	1e-05	1e-05	1e-05	1e-05	1e-05	1e-05	1e-05	1e-05	1e-05	1e-05	1e-05	1e-05	1e-05	1e-05	1e-05	1e-05	1e-05	1e-05	1e-05
S876	-	-	1e-05	1e-05	1e-05	1e-05	1e-05	1e-05	1e-05	1e-05	1e-05	1e-05	1e-05	1e-05	1e-05	1e-05	1e-05	1e-05	1e-05	1e-05	1e-05	1e-05	1e-05	1e-05	1e-05	1e-05	1e-05	1e-05	1e-05	0.99967	1e-05	1e-05	1e-05	1e-05	1e-05	1e-05	1e-05	1e-05	1e-05	1e-05	1e-05	1e-05	1e-05	1e-05	1e-05	1e-05	1e-05	1e-05	1e-05
S959	-	-	1e-05	1e-05	1e-05	1e-05	1e-05	1e-05	1e-05	1e-05	1e-05	1e-05	1e-05	1e-05	1e-05	1e-05	1e-05	1e-05	1e-05	1e-05	1e-05	1e-05	1e-05	1e-05	1e-05	1e-05	1e-05	1e-05	1e-05	1e-05	0.999656	1e-05	1e-05	1e-05	2e-05	1.5e-05	1e-05	1e-05	1e-05	1e-05	1e-05	1e-05	1e-05	1e-05	1e-05	1e-05	1e-05	1e-05	1e-05
S976	-	-	1e-05	1e-05	1e-05	1e-05	1e-05	1e-05	1e-05	1e-05	1e-05	1e-05	1e-05	1e-05	1e-05	1e-05	1e-05	1e-05	1e-05	1e-05	1e-05	1e-05	1e-05	1e-05	1e-05	1e-05	1e-05	1e-05	1e-05	1e-05	1e-05	0.99967	1e-05	1e-05	1e-05	1e-05	1e-05	1e-05	1e-05	1e-05	1e-05	1e-05	1e-05	1e-05	1e-05	1e-05	1e-05	1e-05	1e-05
S986	-	-	1e-05	1e-05	1e-05	1e-05	1e-05	1e-05	1e-05	1e-05	1e-05	1e-05	1e-05	1e-05	1e-05	1e-05	1e-05	1e-05	1e-05	1e-05	1e-05	1e-05	1e-05	1e-05	1e-05	1e-05	1e-05	1e-05	1e-05	1e-05	1e-05	1e-05	0.99967	1e-05	1e-05	1e-05	1e-05	1e-05	1e-05	1e-05	1e-05	1e-05	1e-05	1e-05	1e-05	1e-05	1e-05	1e-05	1e-05
S990	-	-	1e-05	1e-05	1e-05	1e-05	1e-05	1e-05	1e-05	1e-05	1e-05	1e-05	1e-05	1e-05	1e-05	1e-05	1e-05	1e-05	1e-05	1e-05	1e-05	1e-05	1e-05	1e-05	1e-05	1e-05	1e-05	1e-05	1e-05	1e-05	1e-05	1e-05	1e-05	0.99967	1e-05	1e-05	1e-05	1e-05	1e-05	1e-05	1e-05	1e-05	1e-05	1e-05	1e-05	1e-05	1e-05	1e-05	1e-05
S992	-	-	1e-05	1e-05	1e-05	1e-05	1e-05	1e-05	1e-05	1e-05	1e-05	1e-05	1e-05	1e-05	1e-05	1e-05	1e-05	1e-05	1e-05	1e-05	1e-05	1e-05	1e-05	1e-05	1e-05	1e-05	1e-05	1e-05	1e-05	1e-05	1e-05	1e-05	1e-05	1e-05	0.518069	0.481611	1e-05	1e-05	1e-05	1e-05	1e-05	1e-05	1e-05	1e-05	1e-05	1e-05	1e-05	1e-05	1e-05
F1_1	S790	S876	1e-05	1e-05	1e-05	1e-05	1e-05	1e-05	1e-05	1e-05	1e-05	1e-05	1e-05	1e-05	1e-05	1e-05	1e-05	1e-05	1e-05	1e-05	1e-05	0.250619	0.277522	1e-05	1e-05	1e-05	1e-05	1e-05	1e-05	0.471549	1e-05	1e-05	1e-05	1e-05	1e-05	1e-05	1e-05	1e-05	1e-05	1e-05	1e-05	1e-05	1e-05	1e-05	1e-05	1e-05	1e-05	1e-05	1e-05
F1_2	S790	S990	1e-05	1e-05	1e-05	1e-05	1e-05	1e-05	1e-05	1e-05	1e-05	1e-05	1e-05	1e-05	1e-05	1e-05	1e-05	1e-05	1e-05	1e-05	1e-05	0.180115	0.329736	1e-05	1e-05	1e-05	1e-05	1e-05	1e-05	1e-05	1e-05	1e-05	1e-05	0.489839	1e-05	1e-05	1e-05	1e-05	1e-05	1e-05	1e-05	1e-05	1e-05	1e-05	1e-05	0.009716	1e-05	1e-05	1e-05
F1_3	S790	S783	1e-05	1e-05	1e-05	1e-05	1e-05	1e-05	1e-05	1e-05	1e-05	1e-05	1e-05	1e-05	1e-05	1e-05	1e-05	1e-05	1e-05	1e-05	0.481891	0.443052	0.074748	1e-05	1e-05	1e-05	1e-05	1e-05	1e-05	1e-05	1e-05	1e-05	1e-05	1e-05	1e-05	1e-05	1e-05	1e-05	1e-05	1e-05	1e-05	1e-05	1e-05	1e-05	1e-05	1e-05	1e-05	1e-05	1e-05
F1_4	S376	S990	0.485146	1e-05	1e-05	1e-05	1e-05	1e-05	1e-05	1e-05	1e-05	1e-05	1e-05	1e-05	1e-05	1e-05	1e-05	1e-05	1e-05	1e-05	1e-05	1e-05	1e-05	1e-05	1e-05	1e-05	1e-05	1e-05	1e-05	1e-05	1e-05	1e-05	1e-05	0.514534	1e-05	1e-05	0.495763	0.023268	1e-05	1e-05	1e-05	1e-05	1e-05	1e-05	1e-05	1e-05	1e-05	1e-05	1e-05
F1_5	S376	S741	0.498508	1e-05	1e-05	1e-05	1e-05	1e-05	1e-05	1e-05	1e-05	1e-05	1e-05	1e-05	1e-05	1e-05	1e-05	0.501172	1e-05	1e-05	1e-05	1e-05	1e-05	1e-05	1e-05	1e-05	1e-05	1e-05	1e-05	1e-05	1e-05	1e-05	1e-05	1e-05	1e-05	1e-05	0.516528	1e-05	1e-05	1e-05	1e-05	1e-05	1e-05	1e-05	1e-05	1e-05	1e-05	1e-05	1e-05
F1_6	S470	S717	1e-05	1e-05	1e-05	0.488676	1e-05	1e-05	1e-05	1e-05	1e-05	1e-05	1e-05	1e-05	1e-05	1e-05	0.511004	1e-05	1e-05	1e-05	1e-05	1e-05	1e-05	1e-05	1e-05	1e-05	1e-05	1e-05	1e-05	1e-05	1e-05	1e-05	1e-05	1e-05	1e-05	1e-05	1e-05	1e-05	1e-05	0.497061	1e-05	1e-05	1e-05	1e-05	1e-05	1e-05	1e-05	1e-05	1e-05
F1_7	S470	S799	1e-05	1e-05	0.321188	0.174106	1e-05	1e-05	1e-05	1e-05	1e-05	1e-05	1e-05	1e-05	1e-05	1e-05	1e-05	1e-05	1e-05	1e-05	1e-05	1e-05	1e-05	0.504396	1e-05	1e-05	1e-05	1e-05	1e-05	1e-05	1e-05	1e-05	1e-05	1e-05	1e-05	1e-05	1e-05	0.028033	1e-05	0.479615	1e-05	1e-05	1e-05	1e-05	1e-05	1e-05	1e-05	1e-05	1e-05
F1_8	S470	S876	1e-05	1e-05	0.195617	0.300786	1e-05	1e-05	1e-05	1e-05	1e-05	1e-05	1e-05	1e-05	1e-05	1e-05	1e-05	1e-05	1e-05	1e-05	1e-05	1e-05	1e-05	1e-05	1e-05	1e-05	1e-05	1e-05	1e-05	0.503287	1e-05	1e-05	1e-05	1e-05	1e-05	1e-05	1e-05	1e-05	1e-05	0.486693	1e-05	1e-05	1e-05	1e-05	1e-05	1e-05	1e-05	1e-05	1e-05
F1_9	S548	S702	1e-05	1e-05	1e-05	1e-05	1e-05	1e-05	1e-05	0.481641	1e-05	1e-05	1e-05	1e-05	1e-05	0.518039	1e-05	1e-05	1e-05	1e-05	1e-05	1e-05	1e-05	1e-05	1e-05	1e-05	1e-05	1e-05	1e-05	1e-05	1e-05	1e-05	1e-05	1e-05	1e-05	1e-05	1e-05	1e-05	1e-05	1e-05	1e-05	1e-05	1e-05	1e-05	0.340123	0.1276	1e-05	1e-05	1e-05
F1_10	S470	S516	1e-05	1e-05	0.339734	0.168209	0.135539	0.356218	1e-05	1e-05	1e-05	1e-05	1e-05	1e-05	1e-05	1e-05	1e-05	1e-05	1e-05	1e-05	1e-05	1e-05	1e-05	1e-05	1e-05	1e-05	1e-05	1e-05	1e-05	1e-05	1e-05	1e-05	1e-05	1e-05	1e-05	1e-05	1e-05	1e-05	1e-05	0.506828	0.294101	1e-05	0.198771	1e-05	1e-05	1e-05	1e-05	1e-05	1e-05
F1_11	S959	S990	1e-05	1e-05	1e-05	1e-05	1e-05	1e-05	1e-05	1e-05	1e-05	1e-05	1e-05	1e-05	1e-05	1e-05	0.007986	1e-05	1e-05	1e-05	1e-05	1e-05	1e-05	1e-05	1e-05	1e-05	1e-05	1e-05	1e-05	1e-05	0.469462	1e-05	1.9e-05	0.522232	1e-05	1e-05	1e-05	0.069091	1e-05	1e-05	1e-05	1e-05	1e-05	1e-05	1e-05	1e-05	1e-05	1e-05	1e-05
F1_12	S548	S717	1e-05	1e-05	1e-05	1e-05	1e-05	1e-05	1e-05	0.544183	1e-05	1e-05	1e-05	1e-05	1e-05	1e-05	0.455497	1e-05	1e-05	1e-05	1e-05	1e-05	1e-05	1e-05	1e-05	1e-05	1e-05	1e-05	1e-05	1e-05	1e-05	1e-05	1e-05	1e-05	1e-05	1e-05	1e-05	1e-05	1e-05	1e-05	1e-05	1e-05	1e-05	1e-05	0.462098	0.08061	1e-05	1e-05	1e-05
F1_13	S959	S469	1e-05	0.543077	1e-05	1e-05	1e-05	1e-05	1e-05	1e-05	1e-05	1e-05	1e-05	1e-05	1e-05	1e-05	1e-05	1e-05	1e-05	1e-05	1e-05	1e-05	1e-05	1e-05	1e-05	1e-05	1e-05	1e-05	1e-05	1e-05	0.456603	1e-05	1e-05	1e-05	1e-05	1e-05	1e-05	0.367762	0.181638	1e-05	1e-05	1e-05	1e-05	1e-05	1e-05	1e-05	1e-05	1e-05	1e-05
F1_14	S470	S807	1e-05	1e-05	0.314732	0.187189	1e-05	1e-05	1e-05	1e-05	1e-05	1e-05	1e-05	1e-05	1e-05	1e-05	1e-05	1e-05	1e-05	1e-05	1e-05	1e-05	1e-05	1e-05	1e-05	1e-05	0.497767	1e-05	1e-05	1e-05	1.1e-05	1e-05	1e-05	1e-05	1e-05	1e-05	1e-05	1e-05	1e-05	0.491839	1e-05	1e-05	1e-05	1e-05	1.3e-05	1e-05	1e-05	1e-05	1e-05
F1_15	S470	S717	1e-05	1e-05	0.223889	0.274731	1e-05	1e-05	1e-05	1e-05	1e-05	1e-05	1e-05	1e-05	1e-05	1e-05	0.501069	1e-05	1e-05	1e-05	1e-05	1e-05	1e-05	1e-05	1e-05	1e-05	1e-05	1e-05	1e-05	1e-05	1e-05	1e-05	1e-05	1e-05	1e-05	1e-05	1e-05	1e-05	1e-05	0.544867	1e-05	1e-05	1e-05	1e-05	1e-05	1e-05	1e-05	1e-05	0.01448
F1_16	S548	S525	1e-05	1e-05	1e-05	1e-05	1e-05	1e-05	0.526111	0.473569	1e-05	1e-05	1e-05	1e-05	1e-05	1e-05	1e-05	1e-05	1e-05	1e-05	1e-05	1e-05	1e-05	1e-05	1e-05	1e-05	1e-05	1e-05	1e-05	1e-05	1e-05	1e-05	1e-05	1e-05	1e-05	1e-05	1e-05	1e-05	1e-05	1e-05	1e-05	1e-05	1e-05	0.491741	0.434485	0.073474	1e-05	1e-05	1e-05
F1_17	S470	S990	1e-05	1e-05	0.168927	0.319363	1e-05	1e-05	1e-05	1e-05	1e-05	1e-05	1e-05	1e-05	1e-05	1e-05	1e-05	1e-05	1e-05	1e-05	1e-05	1e-05	1e-05	1e-05	1e-05	1e-05	1e-05	1e-05	1e-05	1e-05	1e-05	1e-05	1e-05	0.5114	1e-05	1e-05	1e-05	1e-05	1e-05	0.485053	1e-05	1e-05	1e-05	1e-05	1e-05	1e-05	1e-05	1e-05	1e-05
F1_18	S470	S516	1e-05	1e-05	0.367544	0.14141	1e-05	0.490737	1e-05	1e-05	1e-05	1e-05	1e-05	1e-05	1e-05	1e-05	1e-05	1e-05	1e-05	1e-05	1e-05	1e-05	1e-05	1e-05	1e-05	1e-05	1e-05	1e-05	1e-05	1e-05	1e-05	1e-05	1e-05	1e-05	1e-05	1e-05	1e-05	1e-05	1e-05	0.438103	0.247132	1e-05	0.314465	1e-05	1e-05	1e-05	1e-05	1e-05	1e-05
F1_19	S548	S516	1e-05	1e-05	1e-05	1e-05	0.503375	1e-05	1e-05	0.496305	1e-05	1e-05	1e-05	1e-05	1e-05	1e-05	1e-05	1e-05	1e-05	1e-05	1e-05	1e-05	1e-05	1e-05	1e-05	1e-05	1e-05	1e-05	1e-05	1e-05	1e-05	1e-05	1e-05	1e-05	1e-05	1e-05	1e-05	1e-05	1e-05	1e-05	0.176609	0.334624	1e-05	1e-05	0.455204	0.033273	1e-05	1e-05	1e-05
F1_20	S548	S805	1e-05	1e-05	1e-05	1e-05	1e-05	1e-05	1e-05	0.492591	1e-05	1e-05	1e-05	1e-05	1e-05	1e-05	1e-05	1e-05	1e-05	1e-05	1e-05	1e-05	1e-05	1e-05	0.397425	0.109674	1e-05	1e-05	1e-05	1e-05	1e-05	1e-05	1e-05	1e-05	1e-05	1e-05	1e-05	1e-05	1e-05	1e-05	1e-05	1e-05	0.002338	1e-05	0.297331	0.223635	1e-05	1e-05	1e-05
F1_21	S470	S799	1e-05	1e-05	0.190316	0.301166	1e-05	1e-05	1e-05	1e-05	1e-05	1e-05	1e-05	1e-05	1e-05	1e-05	1e-05	1e-05	1e-05	1e-05	1e-05	1e-05	1e-05	0.508208	1e-05	1e-05	1e-05	1e-05	1e-05	1e-05	1e-05	1e-05	1e-05	1e-05	1e-05	1e-05	1e-05	1e-05	0.003103	0.495838	1e-05	1e-05	1e-05	1e-05	1e-05	1e-05	1e-05	1e-05	1e-05
F1_22	S548	S976	1e-05	1e-05	1e-05	1e-05	1e-05	1e-05	1e-05	0.497127	1e-05	1e-05	1e-05	1e-05	1e-05	1e-05	1e-05	1e-05	1e-05	1e-05	1e-05	1e-05	1e-05	1e-05	1e-05	1e-05	1e-05	1e-05	1e-05	1e-05	1e-05	0.502553	1e-05	1e-05	1e-05	1e-05	1e-05	1e-05	1e-05	1e-05	1e-05	1e-05	1e-05	1e-05	0.303275	0.223187	1e-05	1e-05	0.046506
F1_23	S548	S516	1e-05	1.4e-05	1e-05	1e-05	0.115171	0.379485	1e-05	0.505031	1e-05	1e-05	1e-05	1e-05	1e-05	1e-05	1e-05	1e-05	1e-05	1e-05	1e-05	1e-05	1e-05	1e-05	1e-05	1e-05	1e-05	1e-05	1e-05	1e-05	1e-05	1e-05	1e-05	1e-05	1e-05	1e-05	1e-05	1e-05	1e-05	1e-05	0.096159	0.078444	0.329825	1e-05	0.480021	0.015271	1e-05	1e-05	1e-05
F1_24	S470	S990	1e-05	1e-05	0.371434	0.115772	1e-05	1e-05	1e-05	1e-05	1e-05	1e-05	1e-05	1e-05	1e-05	1e-05	1e-05	1e-05	1e-05	1e-05	1e-05	1e-05	1e-05	1e-05	1e-05	1e-05	1e-05	1e-05	1e-05	1e-05	1e-05	1e-05	1e-05	0.512484	1e-05	1e-05	1e-05	1e-05	1e-05	0.473388	1e-05	1e-05	1e-05	1e-05	1e-05	1e-05	1e-05	1e-05	1e-05
F1_25	S470	S805	1e-05	1e-05	0.096549	0.388458	1e-05	1e-05	1e-05	1e-05	1e-05	1e-05	1e-05	1e-05	1e-05	1e-05	1e-05	1e-05	1e-05	1e-05	1e-05	1e-05	1e-05	1e-05	0.49989	0.014803	1e-05	1e-05	1e-05	1e-05	1e-05	1e-05	1e-05	1e-05	1e-05	1e-05	1e-05	1e-05	1e-05	0.4483	1e-05	1e-05	1e-05	1e-05	1e-05	1e-05	1e-05	1e-05	1e-05
F1_26	S959	S661	1e-05	1e-05	1e-05	1e-05	1e-05	1e-05	1e-05	1.3e-05	1e-05	1e-05	1e-05	1e-05	0.494353	1e-05	1e-05	1e-05	1e-05	1e-05	1e-05	1e-05	1e-05	1e-05	1e-05	1e-05	1e-05	1e-05	1e-05	1e-05	0.505324	1e-05	1e-05	1e-05	1e-05	1e-05	1e-05	1e-05	1e-05	1e-05	1e-05	1e-05	1e-05	1e-05	1e-05	1e-05	1e-05	1e-05	1e-05
F1_27	S959	S589	1e-05	1e-05	1e-05	1e-05	1e-05	1e-05	1e-05	1e-05	1e-05	1e-05	0.513508	1e-05	1e-05	1e-05	1e-05	1e-05	1e-05	1e-05	1e-05	1e-05	1e-05	1e-05	1e-05	1e-05	1e-05	1e-05	1e-05	1e-05	0.486172	1e-05	1e-05	1e-05	1e-05	1e-05	1e-05	1e-05	1e-05	1e-05	1e-05	1e-05	1e-05	1e-05	1e-05	1e-05	1e-05	0.551861	1e-05
F1_28	S548	S799	1e-05	1e-05	1e-05	1e-05	1e-05	1e-05	1e-05	0.496651	1e-05	1e-05	1e-05	1e-05	1e-05	1e-05	1e-05	1e-05	1e-05	1e-05	1e-05	1e-05	1e-05	0.503029	1e-05	1e-05	1e-05	1e-05	1e-05	1e-05	1e-05	1e-05	1e-05	1e-05	1e-05	1e-05	1e-05	1e-05	1e-05	1e-05	1e-05	1e-05	1e-05	1e-05	0.459611	0.017961	1e-05	1e-05	1e-05
F1_29	S959	S805	1e-05	1e-05	1e-05	1e-05	1e-05	1e-05	1e-05	1e-05	1e-05	1e-05	1e-05	1e-05	1e-05	1e-05	1e-05	1e-05	1e-05	1e-05	1e-05	1e-05	1e-05	1e-05	0.017606	0.477107	1e-05	1e-05	1e-05	1e-05	0.504977	1e-05	1e-05	1e-05	1e-05	1e-05	1e-05	1e-05	1e-05	1e-05	1e-05	1e-05	1e-05	1e-05	1e-05	1e-05	1e-05	1e-05	1e-05
F1_30	S470	S990	1e-05	1e-05	0.470403	0.040866	1e-05	1e-05	1e-05	1e-05	1e-05	1e-05	1e-05	1e-05	1e-05	1e-05	1e-05	1e-05	1e-05	1e-05	1e-05	1e-05	1e-05	1e-05	1e-05	1e-05	1e-05	1e-05	1e-05	1e-05	1e-05	1e-05	1e-05	0.488421	1e-05	1e-05	1e-05	1e-05	1e-05	0.526993	1e-05	1e-05	1e-05	1e-05	1e-05	1e-05	1e-05	1e-05	1e-05
F1_31	S548	S828	1e-05	1e-05	1e-05	1e-05	1e-05	1e-05	1e-05	0.509273	1e-05	1e-05	1e-05	1e-05	1e-05	1e-05	1e-05	1e-05	1e-05	1e-05	1e-05	1e-05	1e-05	1e-05	1e-05	1e-05	1e-05	1e-05	0.490407	1e-05	1e-05	1e-05	1e-05	1e-05	1e-05	1e-05	1e-05	1e-05	1e-05	1e-05	1e-05	1e-05	1e-05	1e-05	0.348452	0.17074	1e-05	1e-05	1e-05
F1_32	S548	S661	1e-05	1e-05	1e-05	1e-05	1e-05	1e-05	1e-05	0.48261	1e-05	1e-05	1e-05	1e-05	0.51707	1e-05	1e-05	1e-05	1e-05	1e-05	1e-05	1e-05	1e-05	1e-05	1e-05	1e-05	1e-05	1e-05	1e-05	1e-05	1e-05	1e-05	1e-05	1e-05	1e-05	1e-05	1e-05	1e-05	1e-05	1e-05	1e-05	1e-05	1e-05	1e-05	0.258699	0.24512	1e-05	1e-05	1e-05
F1_33	S470	S469	1e-05	0.50099	0.043023	0.455676	1e-05	1e-05	1e-05	1e-05	1e-05	1e-05	1e-05	1e-05	1e-05	1e-05	1e-05	1e-05	1e-05	1e-05	1e-05	1e-05	1e-05	1e-05	1e-05	1e-05	1e-05	1e-05	1e-05	1e-05	1e-05	1e-05	1e-05	1e-05	1e-05	1e-05	1e-05	0.15715	0.327116	0.515433	1e-05	1e-05	1e-05	1e-05	1e-05	1e-05	1e-05	1e-05	1e-05
F1_34	S548	S876	1e-05	1e-05	1e-05	1e-05	1e-05	1e-05	1e-05	0.473715	1e-05	1e-05	1e-05	1e-05	1e-05	1e-05	1e-05	1e-05	1e-05	1e-05	1e-05	1e-05	1e-05	1e-05	1e-05	1e-05	1e-05	1e-05	1e-05	0.525965	1e-05	1e-05	1e-05	1e-05	1e-05	1e-05	1e-05	1e-05	1e-05	1e-05	1e-05	1e-05	1e-05	1e-05	0.3633	0.107649	1e-05	1e-05	1e-05
F1_35	S959	S516	1e-05	1e-05	1e-05	1e-05	0.111306	0.390183	1e-05	1e-05	1e-05	1e-05	1e-05	1e-05	1e-05	1e-05	1e-05	1e-05	1e-05	1e-05	1e-05	1e-05	1e-05	1e-05	1e-05	1e-05	1e-05	1e-05	1e-05	1e-05	0.498201	1e-05	1e-05	1e-05	1e-05	1e-05	1e-05	1e-05	1e-05	1e-05	0.227417	0.077025	0.154701	1e-05	1e-05	1e-05	1e-05	1e-05	1e-05
F1_36	S959	S805	1e-05	1e-05	1e-05	1e-05	1e-05	1e-05	1e-05	1e-05	1e-05	1e-05	1e-05	1e-05	1e-05	1e-05	1e-05	1e-05	1e-05	1e-05	1e-05	1e-05	1e-05	1e-05	0.504865	0.014268	1e-05	1e-05	1e-05	1e-05	0.480557	1e-05	1e-05	1e-05	1e-05	1e-05	1e-05	1e-05	1e-05	1e-05	1e-05	1e-05	1e-05	1e-05	1e-05	1e-05	1e-05	1e-05	1e-05
F1_37	S548	S976	1e-05	1e-05	1e-05	1e-05	1e-05	1e-05	1e-05	0.507971	1e-05	1e-05	1e-05	1e-05	1e-05	1e-05	1e-05	1e-05	1e-05	1e-05	1e-05	1e-05	1e-05	1e-05	1e-05	1e-05	1e-05	1e-05	1e-05	1e-05	1e-05	0.491709	1e-05	1e-05	1e-05	1e-05	1e-05	1e-05	1e-05	1e-05	1e-05	1e-05	1e-05	1e-05	0.442847	0.102885	1e-05	1e-05	1e-05
F1_38	S548	S773	1e-05	1e-05	1e-05	1e-05	1e-05	1e-05	1e-05	0.468848	1e-05	1e-05	1e-05	1e-05	1e-05	1e-05	1e-05	1e-05	1e-05	0.530832	1e-05	1e-05	1e-05	1e-05	1e-05	1e-05	1e-05	1e-05	1e-05	1e-05	1e-05	1e-05	1e-05	1e-05	1e-05	1e-05	1e-05	1e-05	1e-05	1e-05	1e-05	1e-05	1e-05	1e-05	0.356975	0.129629	1e-05	1e-05	1e-05
F1_39	S548	S469	1e-05	0.503469	1e-05	1e-05	1e-05	1e-05	1e-05	0.496211	1e-05	1e-05	1e-05	1e-05	1e-05	1e-05	1e-05	1e-05	1e-05	1e-05	1e-05	1e-05	1e-05	1e-05	1e-05	1e-05	1e-05	1e-05	1e-05	1e-05	1e-05	1e-05	1e-05	1e-05	1e-05	1e-05	1e-05	0.2258	0.282336	1e-05	1e-05	1e-05	1e-05	1e-05	0.28596	0.205608	1e-05	1e-05	1e-05
F1_40	S470	S799	1e-05	1e-05	1e-05	0.496616	1e-05	1e-05	1e-05	1e-05	1e-05	1e-05	1e-05	1e-05	1e-05	1e-05	1e-05	1e-05	1e-05	1e-05	1e-05	1e-05	1e-05	0.503064	1e-05	1e-05	1e-05	1e-05	1e-05	1e-05	1e-05	1e-05	1e-05	1e-05	1e-05	1e-05	1e-05	1e-05	1e-05	0.480134	1e-05	1e-05	1e-05	1e-05	1e-05	1e-05	1e-05	1e-05	1e-05
F1_41	S959	S702	1e-05	1e-05	1e-05	1e-05	1e-05	1e-05	1e-05	1e-05	1e-05	1e-05	1e-05	1e-05	1e-05	0.518907	1e-05	1e-05	1e-05	1e-05	1e-05	1e-05	1e-05	1e-05	1e-05	1e-05	1e-05	1e-05	1e-05	1e-05	0.480762	1e-05	1e-05	1e-05	1.7e-05	1.4e-05	1e-05	1e-05	1e-05	1e-05	1e-05	1e-05	1e-05	1e-05	1e-05	1e-05	1e-05	1e-05	1e-05
F1_42	S548	S516	1e-05	1e-05	1e-05	1e-05	0.370507	0.143679	1e-05	0.485505	1e-05	1e-05	1e-05	1e-05	1e-05	1e-05	1e-05	1e-05	1e-05	1e-05	1e-05	1e-05	1e-05	1e-05	1e-05	1e-05	1e-05	1e-05	1e-05	1e-05	1e-05	1e-05	1e-05	1e-05	1e-05	1e-05	1e-05	1e-05	1e-05	1e-05	1e-05	0.303597	0.226369	1e-05	0.431815	0.037929	1e-05	1e-05	1e-05
F1_43	S548	S717	1e-05	1e-05	1e-05	1e-05	1e-05	1e-05	1e-05	0.480601	1e-05	1e-05	1e-05	1e-05	1e-05	1e-05	0.519079	1e-05	1e-05	1e-05	1e-05	1e-05	1e-05	1e-05	1e-05	1e-05	1e-05	1e-05	1e-05	1e-05	1e-05	1e-05	1e-05	1e-05	1e-05	1e-05	1e-05	1e-05	1e-05	1e-05	1e-05	1e-05	1e-05	1e-05	0.443412	0.026772	1e-05	1e-05	1e-05
F1_44	S548	S807	1e-05	1e-05	1e-05	1e-05	1e-05	1e-05	1e-05	0.49654	1e-05	1e-05	1e-05	1e-05	1e-05	1e-05	1e-05	1e-05	1e-05	1e-05	1e-05	1e-05	1e-05	1e-05	1e-05	1e-05	0.50314	1e-05	1e-05	1e-05	1e-05	1e-05	1e-05	1e-05	1e-05	1e-05	1e-05	1e-05	1e-05	1e-05	1e-05	1e-05	1e-05	1e-05	0.385403	0.116897	1e-05	1e-05	1e-05
F1_45	S548	S805	1e-05	1e-05	1e-05	1e-05	1e-05	1e-05	1e-05	0.51726	1e-05	1e-05	1e-05	1e-05	1e-05	1e-05	1e-05	1e-05	1e-05	1e-05	1e-05	1e-05	1e-05	1e-05	1e-05	0.482419	1e-05	1e-05	1e-05	1.1e-05	1e-05	1e-05	1e-05	1e-05	1e-05	1e-05	1e-05	0.049735	1e-05	1e-05	1e-05	1e-05	1e-05	1e-05	0.312983	0.174038	1e-05	1e-05	1e-05
F1_46	S959	S741	1e-05	1e-05	1e-05	1e-05	1e-05	1e-05	1e-05	1e-05	1e-05	1e-05	1e-05	1e-05	1e-05	1e-05	1e-05	0.509156	1e-05	1e-05	1e-05	1e-05	1e-05	1e-05	1e-05	1e-05	1e-05	1e-05	1e-05	1e-05	0.490524	1e-05	1e-05	1e-05	1e-05	1e-05	1e-05	1e-05	1e-05	1e-05	1e-05	1e-05	1e-05	1e-05	1e-05	0.030744	1e-05	1e-05	1e-05
F1_47	S959	S773	1e-05	1e-05	1e-05	1e-05	1e-05	1e-05	1e-05	1e-05	1e-05	1e-05	1e-05	1e-05	1e-05	1e-05	1e-05	1e-05	1e-05	0.499209	1e-05	1e-05	1e-05	1e-05	1e-05	1e-05	1e-05	1e-05	1e-05	1e-05	0.500471	1e-05	1e-05	1e-05	1e-05	1e-05	1e-05	1e-05	1e-05	1e-05	1e-05	1e-05	1e-05	1e-05	1e-05	1e-05	1e-05	1e-05	1e-05
F1_48	S992	S525	1e-05	1e-05	1e-05	1e-05	1e-05	1e-05	0.505282	1e-05	1e-05	1e-05	1e-05	1e-05	1e-05	1e-05	1e-05	1e-05	1e-05	1e-05	1e-05	1e-05	1e-05	1e-05	1e-05	1e-05	1e-05	1e-05	1e-05	1e-05	1e-05	1e-05	1e-05	1e-05	0.384186	0.110222	1e-05	1e-05	1e-05	1e-05	1e-05	1e-05	1e-05	0.506049	1e-05	1e-05	1e-05	1e-05	1e-05
F1_49	S577	S525	1e-05	1e-05	1e-05	1e-05	1e-05	1e-05	0.467685	1e-05	0.433626	0.098377	1e-05	1e-05	1e-05	1e-05	1e-05	1e-05	1e-05	1e-05	1e-05	1e-05	1e-05	1.1e-05	1e-05	1e-05	1e-05	1e-05	1e-05	1e-05	1e-05	1e-05	1e-05	1e-05	1e-05	1e-05	1e-05	1e-05	1e-05	1.1e-05	1e-05	1e-05	1e-05	0.500079	1e-05	0.039101	0.460516	1e-05	1e-05
F1_50	S577	S516	1e-05	1e-05	1e-05	1e-05	0.104589	0.369955	1e-05	1e-05	0.437877	0.087279	1e-05	1e-05	1e-05	1e-05	1e-05	1e-05	1e-05	1e-05	1e-05	1e-05	1e-05	1e-05	1e-05	1e-05	1e-05	1e-05	1e-05	1e-05	1e-05	1e-05	1e-05	1e-05	1e-05	1e-05	1e-05	1e-05	1e-05	1e-05	0.236661	0.009788	0.257273	1e-05	1e-05	0.067067	0.428931	1e-05	1e-05
F1_51	S992	S876	1e-05	1e-05	1e-05	1e-05	1e-05	1e-05	1e-05	1e-05	1e-05	1e-05	1e-05	1e-05	1e-05	1e-05	1e-05	1e-05	1e-05	1e-05	1e-05	1e-05	1e-05	1e-05	1e-05	1e-05	1e-05	1e-05	1e-05	0.515945	1e-05	1e-05	1e-05	1e-05	0.377746	0.106	1e-05	1e-05	1e-05	1e-05	1e-05	1e-05	1e-05	1e-05	1e-05	1e-05	1e-05	1e-05	1e-05
F1_52	S577	S773	1e-05	1e-05	1e-05	1e-05	1e-05	1e-05	1e-05	1e-05	0.439906	0.050164	1e-05	1e-05	1e-05	1e-05	1e-05	1e-05	1e-05	0.509619	1e-05	1e-05	1e-05	1e-05	1e-05	1e-05	1e-05	1e-05	1e-05	1e-05	1e-05	1e-05	1e-05	1e-05	1e-05	1e-05	1e-05	1e-05	1e-05	1e-05	1e-05	1e-05	1e-05	1e-05	1e-05	0.0335	0.459743	1e-05	1e-05
F1_53	S992	S876	1e-05	1e-05	1e-05	1e-05	1e-05	1e-05	1e-05	1e-05	1e-05	1e-05	1e-05	1e-05	1e-05	1e-05	1e-05	1e-05	1e-05	1e-05	1e-05	1e-05	1e-05	1e-05	1e-05	1e-05	1e-05	1e-05	1e-05	0.506892	1e-05	1e-05	1e-05	1e-05	0.385083	0.107715	1e-05	1e-05	1e-05	1e-05	1e-05	1e-05	1e-05	1e-05	1e-05	1e-05	1e-05	1e-05	1e-05
F1_54	S577	S828	1e-05	1e-05	1e-05	1e-05	1e-05	1e-05	1e-05	1e-05	0.153385	0.340799	1e-05	1e-05	1e-05	1e-05	1e-05	1e-05	1e-05	1e-05	1e-05	1e-05	1e-05	1e-05	1e-05	1e-05	1e-05	1e-05	0.505506	1e-05	1e-05	1e-05	1e-05	1e-05	1e-05	1e-05	1e-05	1e-05	1e-05	1e-05	1e-05	1e-05	1e-05	1e-05	1e-05	0.081834	0.447132	1e-05	1e-05
F1_55	S577	S717	1e-05	1e-05	1e-05	1e-05	1e-05	1e-05	1e-05	1e-05	0.254642	0.246139	1e-05	1e-05	1e-05	1e-05	0.498906	1e-05	1e-05	1e-05	1e-05	1e-05	1.3e-05	1e-05	1e-05	1e-05	1e-05	1e-05	1e-05	1e-05	1e-05	1e-05	1e-05	1e-05	1e-05	1e-05	1e-05	1e-05	1e-05	1e-05	1e-05	1e-05	1e-05	1e-05	1e-05	0.233418	0.290525	1e-05	1e-05
F1_56	S577	S799	1e-05	1e-05	1e-05	1e-05	1e-05	1e-05	1e-05	1e-05	0.207178	0.286095	1e-05	1e-05	1e-05	1e-05	1e-05	1e-05	1e-05	1e-05	1e-05	1e-05	1e-05	0.506417	1e-05	1e-05	1e-05	1e-05	1e-05	1e-05	1e-05	1e-05	1e-05	1e-05	1e-05	1e-05	1e-05	1e-05	1e-05	1e-05	1e-05	1e-05	1e-05	1e-05	1e-05	0.19152	0.286624	1e-05	1e-05
F1_57	S577	S799	1e-05	1e-05	1e-05	1e-05	1e-05	1e-05	1e-05	1e-05	0.228502	0.291283	1e-05	1e-05	1e-05	1e-05	1e-05	1e-05	1e-05	1e-05	1e-05	1e-05	1e-05	0.479905	1e-05	1e-05	1e-05	1e-05	1e-05	1e-05	1e-05	1e-05	1e-05	1e-05	1e-05	1e-05	1e-05	1e-05	0.01182	1e-05	1e-05	1e-05	1e-05	1e-05	1e-05	0.125199	0.384531	1e-05	1e-05
F1_58	S577	S717	1e-05	1e-05	1e-05	1e-05	1e-05	1e-05	1e-05	1e-05	0.219246	0.28079	1e-05	1e-05	1e-05	1e-05	0.499654	1e-05	1e-05	1e-05	1e-05	1e-05	1e-05	1e-05	1e-05	1e-05	1e-05	1e-05	1e-05	1e-05	1e-05	1e-05	1e-05	1e-05	1e-05	1e-05	1e-05	1e-05	1e-05	1e-05	1e-05	1e-05	1e-05	1e-05	1e-05	0.08246	0.397664	0.033676	1e-05
F1_59	S577	S990	1e-05	1e-05	1e-05	1e-05	1e-05	1e-05	1e-05	1e-05	0.324796	0.185056	1e-05	1e-05	1e-05	1e-05	1e-05	1e-05	1e-05	1e-05	1e-05	1e-05	1e-05	1e-05	1e-05	1e-05	1e-05	1e-05	1e-05	1e-05	1e-05	1e-05	1e-05	0.489838	1e-05	1e-05	1e-05	1e-05	1e-05	1e-05	1e-05	1e-05	1e-05	1e-05	1e-05	0.036606	0.389205	1e-05	1e-05
F1_60	S577	S876	1e-05	1e-05	1e-05	1e-05	1e-05	1e-05	1e-05	1e-05	0.530853	1e-05	1e-05	1e-05	1e-05	1e-05	1e-05	1e-05	1e-05	1e-05	1e-05	1e-05	1e-05	1e-05	1e-05	1e-05	1e-05	1e-05	1e-05	0.468827	1e-05	1e-05	1e-05	1e-05	1e-05	1e-05	1e-05	1e-05	1e-05	1e-05	1e-05	1e-05	1e-05	1e-05	1e-05	0.068312	0.461922	1e-05	1e-05
F1_61	S992	S589	1e-05	1e-05	1e-05	1e-05	1e-05	1e-05	1e-05	1e-05	1e-05	1e-05	0.491744	1e-05	1e-05	1e-05	1e-05	1e-05	1e-05	1e-05	1e-05	1e-05	1e-05	1e-05	1e-05	1e-05	1e-05	1e-05	1e-05	1e-05	1e-05	1e-05	1e-05	1e-05	1e-05	0.507936	1e-05	1e-05	1e-05	1e-05	1e-05	1e-05	1e-05	1e-05	1e-05	1e-05	1e-05	0.505235	1e-05
F1_62	S577	S799	1e-05	1e-05	1e-05	1e-05	1e-05	1e-05	1e-05	1e-05	0.229511	0.247656	1e-05	1e-05	1e-05	1e-05	1e-05	1e-05	1e-05	1e-05	1e-05	1e-05	1e-05	0.522523	1e-05	1e-05	1e-05	1e-05	1e-05	1e-05	1e-05	1e-05	1e-05	1e-05	1e-05	1e-05	1e-05	1e-05	1e-05	1e-05	1e-05	1e-05	1e-05	1e-05	1e-05	0.219117	0.286173	1e-05	1e-05
F1_63	S577	S799	1e-05	1e-05	1e-05	1e-05	1e-05	1e-05	1e-05	1e-05	0.26715	0.214383	1e-05	1e-05	1e-05	1e-05	1e-05	1e-05	1e-05	1e-05	1e-05	1e-05	1e-05	0.518156	1e-05	1e-05	1e-05	1e-05	1e-05	1e-05	1e-05	1e-05	1e-05	1e-05	1e-05	1e-05	1e-05	1e-05	1e-05	1e-05	1e-05	1e-05	1e-05	1e-05	1e-05	0.034395	0.434059	1e-05	1e-05
F1_64	S577	S811	1e-05	1e-05	0.015257	1e-05	1e-05	1e-05	1e-05	1e-05	0.393557	0.100564	1e-05	1e-05	1e-05	1e-05	1e-05	1e-05	1e-05	1e-05	1e-05	1e-05	1e-05	1e-05	1e-05	1e-05	1e-05	0.490322	1e-05	1e-05	1e-05	1e-05	1e-05	1e-05	1e-05	1e-05	1e-05	1e-05	1e-05	1e-05	1e-05	1e-05	1e-05	1e-05	1e-05	1e-05	0.495868	1e-05	1e-05
F1_65	S992	S805	1e-05	1e-05	1e-05	1e-05	1e-05	1e-05	1e-05	1e-05	1e-05	1e-05	1e-05	1e-05	1e-05	1e-05	1e-05	1e-05	1e-05	1e-05	1e-05	1e-05	1e-05	1e-05	0.482692	0.014204	1e-05	1e-05	1e-05	1e-05	1e-05	1e-05	1e-05	1e-05	0.285007	0.217797	1e-05	1e-05	1e-05	1e-05	0.020348	1e-05	1e-05	1e-05	1e-05	1e-05	1e-05	1e-05	1e-05
F1_66	S992	S805	1e-05	1e-05	1e-05	1e-05	1e-05	1e-05	1e-05	1e-05	1e-05	1e-05	1e-05	1e-05	1e-05	1e-05	1e-05	1e-05	1e-05	1e-05	1e-05	1e-05	1e-05	1e-05	1e-05	0.502735	1e-05	1e-05	1.1e-05	1e-05	1e-05	1e-05	1e-05	1e-05	0.318099	0.178856	1e-05	1e-05	1e-05	1e-05	1e-05	1e-05	1e-05	1e-05	1e-05	1e-05	1e-05	1e-05	1e-05
F1_67	S577	S811	1e-05	1e-05	1e-05	1e-05	1e-05	1e-05	1e-05	1e-05	0.153145	0.347514	1e-05	1e-05	1e-05	1e-05	1e-05	1e-05	1e-05	1e-05	1e-05	1e-05	1e-05	1e-05	1e-05	1e-05	1e-05	0.49903	1e-05	1e-05	1e-05	1e-05	1e-05	1e-05	1e-05	1e-05	1e-05	1e-05	1e-05	1e-05	1e-05	1e-05	1e-05	1e-05	1e-05	0.138573	0.352814	1e-05	1e-05
F1_68	S577	S469	1e-05	0.508819	1e-05	1e-05	1e-05	1e-05	1e-05	1e-05	0.037764	0.453107	1e-05	1e-05	1e-05	1e-05	1e-05	1e-05	1e-05	1e-05	1e-05	1e-05	1e-05	1e-05	1e-05	1e-05	1e-05	1e-05	1e-05	1e-05	1e-05	1e-05	1e-05	1e-05	1e-05	1e-05	1e-05	0.204626	0.297799	1e-05	1e-05	1e-05	1e-05	1e-05	1e-05	0.160959	0.336326	1e-05	1e-05
F1_69	S577	S525	1e-05	1e-05	1e-05	1e-05	1e-05	1e-05	0.492726	1e-05	0.337555	0.169408	1e-05	1e-05	1e-05	1e-05	1e-05	1e-05	1e-05	1e-05	1e-05	1e-05	1e-05	1e-05	1e-05	1e-05	1e-05	1e-05	1e-05	1e-05	1e-05	1e-05	1e-05	1e-05	1e-05	1e-05	1e-05	1e-05	1e-05	1e-05	1e-05	1e-05	1e-05	0.432272	1e-05	0.179997	0.387424	1e-05	1e-05
F1_70	S577	S805	1e-05	1e-05	1e-05	1e-05	1e-05	1e-05	1e-05	1e-05	1e-05	0.515768	1e-05	1e-05	1e-05	1e-05	1e-05	1e-05	1e-05	1e-05	1e-05	1e-05	1e-05	1e-05	0.032263	0.451659	1e-05	1e-05	1e-05	1e-05	1e-05	1e-05	1e-05	1e-05	1e-05	1e-05	1e-05	1e-05	1e-05	1e-05	1e-05	0.019	1e-05	1e-05	1e-05	0.160428	0.335864	1e-05	1e-05
F1_71	S992	S990	1e-05	1e-05	1e-05	1e-05	1e-05	1e-05	1e-05	1e-05	1e-05	1e-05	1e-05	1e-05	1e-05	1e-05	1e-05	1e-05	1e-05	1e-05	1e-05	1e-05	1e-05	1e-05	1e-05	1e-05	1e-05	1.5e-05	1e-05	1e-05	1e-05	1e-05	1e-05	0.4891	0.068177	0.442408	1e-05	1e-05	1e-05	1e-05	1e-05	1e-05	1e-05	1e-05	1e-05	1e-05	1e-05	1e-05	1e-05
F1_72	S577	S783	1e-05	1e-05	1e-05	1e-05	1e-05	1e-05	1e-05	1e-05	0.495323	1e-05	1e-05	1e-05	1e-05	1e-05	1e-05	1e-05	1e-05	1e-05	0.504357	1e-05	1e-05	1e-05	1e-05	1e-05	1e-05	1e-05	1e-05	1e-05	1e-05	1e-05	1e-05	1e-05	1e-05	1e-05	1e-05	1e-05	1e-05	1e-05	1e-05	1e-05	1e-05	1e-05	1e-05	0.128688	0.415659	1e-05	1e-05
F1_73	S992	S741	1e-05	1e-05	1e-05	1e-05	1e-05	1e-05	1e-05	1e-05	1e-05	1e-05	1e-05	1e-05	1e-05	1e-05	1e-05	0.519787	1e-05	1e-05	1e-05	1e-05	1e-05	1e-05	1e-05	1e-05	1e-05	1e-05	1e-05	1e-05	1e-05	1e-05	1e-05	1e-05	0.307081	0.172821	1e-05	1e-05	1e-05	1e-05	1e-05	1e-05	1e-05	1e-05	1e-05	1e-05	1e-05	1e-05	1e-05
F1_74	S577	S525	1e-05	1e-05	1e-05	1e-05	1e-05	1e-05	0.524913	1e-05	0.235304	0.239473	1e-05	1e-05	1e-05	1e-05	1e-05	1e-05	1e-05	1e-05	1e-05	1e-05	1e-05	1e-05	1e-05	1e-05	1e-05	1e-05	1e-05	1e-05	1e-05	1e-05	1e-05	1e-05	1e-05	1e-05	1e-05	1e-05	1e-05	1e-05	1e-05	1e-05	1e-05	0.506114	1e-05	0.089426	0.404161	1e-05	1e-05
F1_75	S577	S702	1e-05	1e-05	1e-05	1e-05	1e-05	1e-05	1e-05	1e-05	0.358489	0.147475	1e-05	1e-05	1e-05	0.49372	1e-05	1e-05	1e-05	1e-05	1e-05	1e-05	1e-05	1.6e-05	1e-05	1e-05	1e-05	1e-05	1e-05	1e-05	1e-05	1e-05	1e-05	1e-05	1e-05	1e-05	1e-05	1e-05	1e-05	1e-05	1e-05	1e-05	1e-05	1e-05	1e-05	0.03177	0.481895	1e-05	1e-05
F1_76	S577	S805	1e-05	1e-05	1e-05	1e-05	1e-05	1e-05	1e-05	1e-05	0.273898	0.229611	1e-05	1e-05	1e-05	1e-05	1e-05	1e-05	1e-05	1e-05	1e-05	1e-05	1e-05	1e-05	0.49618	1e-05	1e-05	1e-05	1e-05	1e-05	1e-05	1e-05	1e-05	1.1e-05	1e-05	1e-05	1e-05	1e-05	1e-05	1e-05	1e-05	1e-05	1e-05	1e-05	1e-05	0.189035	0.333638	1e-05	1e-05
F1_77	S577	S525	1e-05	1e-05	1e-05	1e-05	1e-05	1e-05	0.464228	1e-05	0.417029	0.118434	1e-05	1e-05	1e-05	1e-05	1e-05	1e-05	1e-05	1e-05	1e-05	1e-05	1e-05	1e-05	1e-05	1e-05	1e-05	1e-05	1e-05	1e-05	1e-05	1e-05	1e-05	1e-05	1e-05	1e-05	1e-05	1e-05	1e-05	1e-05	1e-05	1e-05	1e-05	0.4947	1e-05	0.15616	0.34884	1e-05	1e-05
F1_78	S577	S876	1e-05	1e-05	1e-05	1e-05	1e-05	1e-05	1e-05	1e-05	0.200368	0.274034	1e-05	1e-05	1e-05	1e-05	1e-05	1e-05	1e-05	1e-05	1e-05	1e-05	1e-05	1e-05	1e-05	1e-05	1e-05	1e-05	1e-05	0.525288	1e-05	1e-05	1e-05	1e-05	1e-05	1e-05	1e-05	1e-05	1e-05	1e-05	1e-05	1e-05	1e-05	1e-05	1e-05	0.268244	0.208445	1e-05	1e-05
F1_79	S577	S990	1e-05	1e-05	1e-05	1e-05	1e-05	1e-05	1e-05	1e-05	0.211947	0.28669	1e-05	1e-05	1e-05	1e-05	1e-05	1e-05	1e-05	1e-05	1e-05	1e-05	1e-05	1e-05	1e-05	1e-05	1e-05	1e-05	1e-05	1e-05	1e-05	1e-05	1e-05	0.501052	1e-05	1e-05	1e-05	1e-05	1e-05	1e-05	1.6e-05	1e-05	1e-05	1e-05	1e-05	0.140332	0.362641	1e-05	1e-05
F1_80	S376	S986	0.494331	1e-05	1e-05	1e-05	1e-05	1e-05	1e-05	1e-05	1e-05	1e-05	1e-05	1e-05	1e-05	1e-05	1e-05	1e-05	1e-05	1e-05	1e-05	1e-05	1e-05	1e-05	1e-05	1e-05	1e-05	1e-05	1e-05	1e-05	1e-05	1e-05	0.505349	1e-05	1e-05	1e-05	0.533894	1e-05	1e-05	1e-05	1e-05	1e-05	1e-05	1e-05	1e-05	1e-05	1e-05	1e-05	1e-05
F1_81	S790	S717	1e-05	1e-05	1e-05	1e-05	1e-05	1e-05	1e-05	1e-05	1e-05	1e-05	1e-05	1e-05	1e-05	1e-05	0.485925	1e-05	1e-05	1e-05	1e-05	0.25135	0.262415	1e-05	1e-05	1e-05	1e-05	1e-05	1e-05	1e-05	1e-05	1e-05	1e-05	1e-05	1e-05	1e-05	1e-05	1e-05	1e-05	1e-05	1e-05	1e-05	1e-05	1e-05	1e-05	0.042137	1e-05	1e-05	1e-05
F1_82	S790	S828	1e-05	1e-05	1e-05	1e-05	1e-05	1e-05	1e-05	1e-05	1e-05	1e-05	1e-05	1e-05	1e-05	1e-05	1e-05	1e-05	1e-05	1e-05	1e-05	0.458046	0.021378	1e-05	1e-05	1.4e-05	1e-05	1e-05	0.520262	1e-05	1e-05	1e-05	1e-05	1e-05	1e-05	1e-05	1e-05	1e-05	1e-05	1e-05	1e-05	1e-05	1e-05	1e-05	1e-05	0.016637	1e-05	1e-05	1e-05
F1_83	S790	S799	1e-05	1e-05	1e-05	1e-05	1e-05	1e-05	1e-05	1e-05	1e-05	1e-05	1e-05	1e-05	1e-05	1e-05	1e-05	1e-05	1e-05	1e-05	1e-05	0.303041	0.201988	0.494661	1e-05	1e-05	1e-05	1e-05	1e-05	1e-05	1e-05	1e-05	1e-05	1e-05	1e-05	1e-05	1e-05	1e-05	0.01136	1e-05	1e-05	1e-05	1e-05	1e-05	1e-05	1e-05	1e-05	1e-05	1e-05
F1_84	S790	S783	1e-05	1e-05	1e-05	1e-05	1e-05	1e-05	1e-05	1e-05	1e-05	1e-05	1e-05	1e-05	1e-05	1e-05	1e-05	1e-05	1e-05	1e-05	0.528296	1e-05	0.471384	1e-05	1e-05	1e-05	1e-05	1e-05	1e-05	1e-05	1e-05	1e-05	1e-05	1e-05	1e-05	1e-05	1e-05	1e-05	1e-05	1e-05	1e-05	1e-05	1e-05	1e-05	1e-05	1e-05	1e-05	1e-05	1e-05
F1_85	S790	S469	1e-05	0.522155	1e-05	1e-05	1e-05	1e-05	1e-05	1e-05	1e-05	1e-05	1e-05	1e-05	1e-05	1e-05	1e-05	1e-05	1e-05	1e-05	1e-05	0.085526	0.392009	1e-05	1e-05	1e-05	1e-05	1e-05	1e-05	1e-05	1e-05	1e-05	1e-05	1e-05	1e-05	1e-05	1e-05	0.311124	0.1932	1e-05	1e-05	1e-05	1e-05	1.9e-05	1e-05	1e-05	1e-05	1e-05	1e-05
F1_86	S376	S469	0.522963	0.476715	1e-05	1e-05	1e-05	1e-05	1e-05	1e-05	1e-05	1e-05	1e-05	1e-05	1e-05	1e-05	1e-05	1e-05	1e-05	1e-05	1e-05	1e-05	1e-05	1e-05	1e-05	1e-05	1e-05	1e-05	1e-05	1e-05	1e-05	1e-05	1.2e-05	1e-05	1e-05	1e-05	0.502694	0.364484	0.132523	1e-05	1e-05	1e-05	1e-05	1e-05	1e-05	1e-05	1e-05	1e-05	1e-05
F1_87	S790	S828	1e-05	1e-05	1e-05	1e-05	1e-05	1e-05	1e-05	1e-05	1e-05	1e-05	1e-05	1e-05	1e-05	1e-05	1e-05	1e-05	1e-05	1e-05	1e-05	1e-05	0.486717	1e-05	1e-05	1e-05	1e-05	1e-05	0.512963	1e-05	1e-05	1e-05	1e-05	1e-05	1e-05	1e-05	1e-05	1e-05	1e-05	1e-05	1e-05	1e-05	1e-05	1e-05	1e-05	0.00426	1e-05	1e-05	1e-05
F1_88	S790	S783	1e-05	1e-05	1e-05	1e-05	1e-05	1e-05	1e-05	1e-05	1e-05	1e-05	1e-05	1e-05	1e-05	1e-05	1e-05	1e-05	1e-05	1e-05	0.524596	0.120351	0.354742	1e-05	1e-05	1e-05	1e-05	1e-05	1e-05	1e-05	1e-05	1e-05	1e-05	1e-05	1e-05	1e-05	1e-05	1e-05	1e-05	1e-05	1e-05	1e-05	1e-05	1e-05	1e-05	1e-05	1e-05	1e-05	1e-05
F1_89	S790	S805	1e-05	1e-05	1e-05	1e-05	1e-05	1e-05	1e-05	1e-05	1e-05	1e-05	1e-05	1e-05	1e-05	1e-05	1e-05	1e-05	1e-05	1e-05	1e-05	0.487703	1e-05	1e-05	0.511977	1e-05	1e-05	1e-05	1e-05	1e-05	1e-05	1e-05	1e-05	1e-05	1e-05	1e-05	1e-05	1e-05	0.003957	1e-05	1e-05	1e-05	1e-05	1e-05	1e-05	0.073121	1e-05	1e-05	1e-05
F1_90	S376	S805	0.483085	1e-05	1e-05	1e-05	1e-05	1e-05	1e-05	1e-05	1e-05	1e-05	1e-05	1e-05	1e-05	1e-05	1e-05	1e-05	1e-05	1e-05	1e-05	1e-05	1e-05	1e-05	1e-05	0.516595	1e-05	1e-05	1e-05	1e-05	1e-05	1e-05	1e-05	1e-05	1e-05	1e-05	0.443365	1e-05	1e-05	1e-05	0.045493	1e-05	1e-05	1e-05	1e-05	1e-05	1e-05	1e-05	1e-05
F1_91	S790	S805	1e-05	1e-05	1e-05	1e-05	1e-05	1e-05	1e-05	1e-05	1e-05	1e-05	1e-05	1e-05	1e-05	1e-05	1e-05	1e-05	1e-05	1e-05	1e-05	0.374576	0.127798	1e-05	0.089436	0.407889	1e-05	1e-05	1e-05	1e-05	1e-05	1e-05	1e-05	1e-05	1e-05	1e-05	1e-05	1e-05	1e-05	1e-05	1e-05	0.023024	1e-05	1e-05	1e-05	1e-05	1e-05	1e-05	1e-05
F1_92	S376	S469	0.521464	0.478216	1e-05	1e-05	1e-05	1e-05	1e-05	1e-05	1e-05	1e-05	1e-05	1e-05	1e-05	1e-05	1e-05	1e-05	1e-05	1e-05	1e-05	1e-05	1e-05	1e-05	1e-05	1e-05	1e-05	1e-05	1e-05	1e-05	1e-05	1e-05	1e-05	1e-05	1e-05	1e-05	0.488731	0.170239	0.34073	1e-05	1e-05	1e-05	1e-05	1e-05	1e-05	1e-05	1e-05	1e-05	1e-05
F1_93	S790	S702	1e-05	1e-05	1e-05	1e-05	1e-05	1e-05	1e-05	1e-05	1e-05	1e-05	1e-05	1e-05	1e-05	0.530259	1e-05	1e-05	1e-05	1e-05	1e-05	0.287904	0.181526	1e-05	1e-05	1e-05	1e-05	1e-05	1e-05	1e-05	1e-05	1e-05	1e-05	1e-05	1e-05	1e-05	1e-05	1e-05	1e-05	1e-05	1e-05	1e-05	1e-05	1e-05	1e-05	0.088939	1e-05	1e-05	1e-05
F1_94	S376	S516	0.495099	1e-05	1e-05	1e-05	0.147965	0.356626	1e-05	1e-05	1e-05	1e-05	1e-05	1e-05	1e-05	1e-05	1e-05	1e-05	1e-05	1e-05	1e-05	1e-05	1e-05	1e-05	1e-05	1e-05	1e-05	1e-05	1e-05	1e-05	1e-05	1e-05	1e-05	1e-05	1e-05	1e-05	0.463365	1e-05	1e-05	1e-05	1e-05	0.150357	0.385978	1e-05	1e-05	1e-05	1e-05	1e-05	1e-05
F1_95	S376	S589	0.473896	1e-05	1e-05	1e-05	1e-05	1e-05	1e-05	1e-05	1e-05	1e-05	0.525784	1e-05	1e-05	1e-05	1e-05	1e-05	1e-05	1e-05	1e-05	1e-05	1e-05	1e-05	1e-05	1e-05	1e-05	1e-05	1e-05	1e-05	1e-05	1e-05	1e-05	1e-05	1e-05	1e-05	0.468072	1e-05	1e-05	1e-05	1e-05	1e-05	1e-05	1.3e-05	1e-05	1e-05	1e-05	0.53161	1e-05
F1_96	S790	S805	1e-05	1e-05	1e-05	1e-05	1e-05	1e-05	1e-05	1e-05	1e-05	1e-05	1e-05	1e-05	1e-05	1e-05	1e-05	1e-05	1e-05	1e-05	1e-05	1e-05	0.503425	1e-05	0.101129	0.395137	1e-05	1e-05	1e-05	1e-05	1e-05	1e-05	1e-05	1e-05	1e-05	1e-05	1e-05	1e-05	1e-05	1e-05	1e-05	1e-05	1e-05	1e-05	1e-05	1e-05	1e-05	1e-05	1e-05
F1_97	S376	S976	0.473646	1e-05	1e-05	1e-05	1e-05	1e-05	1e-05	1e-05	1e-05	1e-05	1e-05	1e-05	1e-05	1e-05	1e-05	1e-05	1e-05	1e-05	1e-05	1e-05	1e-05	1e-05	1e-05	1e-05	1e-05	1e-05	1e-05	1e-05	1e-05	0.526034	1e-05	1e-05	1e-05	1e-05	0.446913	1e-05	1e-05	1e-05	1e-05	1e-05	1e-05	1e-05	1e-05	1e-05	1e-05	1e-05	1e-05
F1_98	S790	S828	1e-05	1e-05	1e-05	1e-05	1e-05	1e-05	1e-05	1e-05	1e-05	1e-05	1e-05	1e-05	1e-05	1e-05	1e-05	1e-05	1e-05	1e-05	1e-05	0.393058	0.095844	1e-05	1e-05	1e-05	1e-05	1e-05	0.510788	1e-05	1e-05	1e-05	1e-05	1e-05	1e-05	1e-05	1e-05	1e-05	1e-05	1e-05	1e-05	1e-05	1e-05	1e-05	1e-05	1e-05	1e-05	1e-05	1e-05
F1_99	S790	S661	1e-05	1e-05	1e-05	1e-05	1e-05	1e-05	1e-05	1e-05	1e-05	1e-05	1.4e-05	1e-05	0.497393	1e-05	1e-05	1e-05	1e-05	1e-05	1e-05	0.206797	0.295496	1e-05	1e-05	1e-05	1e-05	1e-05	1e-05	1e-05	1e-05	1e-05	1e-05	1e-05	1e-05	1e-05	1e-05	1e-05	1e-05	1e-05	1e-05	1e-05	1e-05	1e-05	1e-05	1e-05	1e-05	1e-05	1e-05
F1_100	S790	S516	1e-05	1e-05	1e-05	1e-05	0.439253	0.057234	1e-05	1e-05	1e-05	1e-05	1.1e-05	1e-05	1e-05	1e-05	1e-05	1e-05	1e-05	1e-05	1e-05	0.503202	1e-05	1e-05	1e-05	1e-05	1e-05	1e-05	1e-05	1e-05	1e-05	1e-05	1e-05	1e-05	1e-05	1e-05	1e-05	1e-05	1e-05	1e-05	1e-05	0.472792	1e-05	1e-05	1e-05	1e-05	1e-05	0.040018	1e-05
F1_101	S790	S525	1e-05	1e-05	1e-05	1e-05	1e-05	1e-05	0.507611	1e-05	1e-05	1e-05	1e-05	1e-05	1e-05	1e-05	1e-05	1e-05	1e-05	1e-05	1e-05	1e-05	0.492069	1e-05	1e-05	1e-05	1e-05	1e-05	1e-05	1e-05	1e-05	1e-05	1e-05	1e-05	1e-05	1e-05	1e-05	1e-05	1e-05	1e-05	1e-05	1e-05	1e-05	0.508561	1e-05	1e-05	1e-05	1e-05	1e-05
F1_102	S376	S986	0.507249	1e-05	1e-05	1e-05	1.5e-05	1e-05	1e-05	1e-05	1e-05	1e-05	1e-05	1e-05	1e-05	1e-05	1e-05	1e-05	1e-05	1e-05	1e-05	1e-05	1e-05	1e-05	1e-05	1e-05	1e-05	1e-05	1e-05	1e-05	1e-05	1e-05	0.492426	1e-05	1e-05	1e-05	0.541671	1e-05	1e-05	1e-05	1e-05	1e-05	1e-05	1e-05	1e-05	1e-05	1e-05	1e-05	1e-05
F1_103	S790	S783	1e-05	1e-05	1e-05	1e-05	1e-05	1e-05	1e-05	1e-05	1e-05	1e-05	1e-05	1e-05	1e-05	1e-05	1e-05	1e-05	1e-05	1e-05	0.528583	0.119802	0.351304	1e-05	1e-05	1e-05	1e-05	1e-05	1e-05	1e-05	1e-05	1e-05	1e-05	1e-05	1e-05	1e-05	1e-05	1e-05	1e-05	1e-05	1e-05	1e-05	1e-05	1e-05	1e-05	0.114916	1e-05	1e-05	1e-05
F1_104	S376	S807	0.476751	1e-05	1e-05	1e-05	1e-05	1e-05	1e-05	1e-05	1e-05	1e-05	1e-05	1e-05	1e-05	1e-05	1e-05	1e-05	1e-05	1e-05	1e-05	1e-05	1e-05	1e-05	1e-05	1e-05	0.522929	1e-05	1e-05	1e-05	1e-05	1e-05	1e-05	1e-05	1e-05	1e-05	0.462984	1e-05	1e-05	1e-05	1e-05	1e-05	1e-05	1e-05	1e-05	1e-05	1e-05	1e-05	1e-05
F1_105	S790	S990	1e-05	1e-05	1e-05	1e-05	1e-05	1e-05	1e-05	1e-05	1e-05	1e-05	1e-05	1e-05	1e-05	1e-05	1e-05	1e-05	1e-05	1e-05	1e-05	0.16599	0.317818	1e-05	1e-05	1e-05	1e-05	1e-05	1e-05	1e-05	1e-05	1e-05	1e-05	0.515882	1e-05	1e-05	1e-05	1e-05	1e-05	1e-05	0.005583	1e-05	1e-05	1e-05	1e-05	1e-05	1e-05	1e-05	1e-05
F1_106	S790	S976	1e-05	1e-05	1e-05	1e-05	1e-05	1e-05	1e-05	1e-05	1e-05	1e-05	1e-05	1e-05	1e-05	1e-05	1e-05	1e-05	1e-05	1e-05	1e-05	0.356615	0.266872	1e-05	1e-05	1e-05	1e-05	1e-05	1e-05	1e-05	1e-05	0.376203	1e-05	1e-05	1e-05	1e-05	1e-05	1e-05	1e-05	1e-05	1e-05	1e-05	1e-05	1e-05	1e-05	1e-05	1e-05	1e-05	1e-05
F1_107	S790	S661	1e-05	1e-05	1e-05	1e-05	1e-05	1e-05	1e-05	1e-05	1e-05	1e-05	1e-05	1e-05	0.501819	1e-05	1e-05	1e-05	1e-05	1e-05	1e-05	0.326492	0.171379	1e-05	1e-05	1e-05	1e-05	1e-05	1e-05	1e-05	1e-05	1e-05	1e-05	1e-05	1e-05	1e-05	1e-05	1e-05	1e-05	1e-05	1e-05	1e-05	1e-05	1e-05	1e-05	1e-05	1e-05	1e-05	1e-05
F1_108	S790	S799	1e-05	1e-05	1e-05	1e-05	1.1e-05	1e-05	1e-05	1e-05	1e-05	1e-05	1e-05	1e-05	1e-05	1e-05	1e-05	1e-05	1e-05	1e-05	1e-05	0.515572	1e-05	0.484106	1e-05	1e-05	1e-05	1e-05	1e-05	1e-05	1e-05	1e-05	1.1e-05	1e-05	1e-05	1e-05	1e-05	1e-05	0.031135	1e-05	0.002546	1e-05	1e-05	1e-05	1e-05	1e-05	1e-05	1e-05	1e-05
F1_109	S376	S986	0.481646	1e-05	1e-05	1e-05	1e-05	1e-05	1e-05	1e-05	1e-05	1e-05	1e-05	1e-05	1e-05	1e-05	1e-05	1e-05	1e-05	1e-05	1e-05	1e-05	1e-05	1e-05	1e-05	1e-05	1e-05	1e-05	1e-05	1e-05	1e-05	1e-05	0.518034	1e-05	1e-05	1e-05	0.468196	1e-05	1e-05	1e-05	1e-05	1e-05	1e-05	1e-05	1e-05	1e-05	1e-05	1e-05	1e-05
F1_110	S790	S976	1e-05	1e-05	1e-05	1e-05	1e-05	1e-05	1e-05	1e-05	1e-05	1e-05	1e-05	1e-05	1e-05	1e-05	1e-05	1e-05	1e-05	1e-05	1e-05	0.50566	1e-05	1e-05	1e-05	1e-05	1e-05	1e-05	1e-05	1e-05	1e-05	0.49402	1e-05	1e-05	1e-05	1e-05	1e-05	1e-05	1e-05	1e-05	1e-05	1e-05	1e-05	1e-05	1e-05	1e-05	1e-05	1e-05	1e-05
F1_111	S790	S469	1e-05	0.541429	1e-05	1e-05	1e-05	1e-05	1e-05	1e-05	1e-05	1e-05	1e-05	1e-05	1e-05	1e-05	1e-05	1e-05	1e-05	1e-05	1e-05	0.320687	0.137575	1e-05	1e-05	1e-05	1e-05	1e-05	1e-05	1e-05	1e-05	1e-05	1e-05	1e-05	1e-05	1e-05	1e-05	1e-05	0.542076	1e-05	1e-05	1e-05	1.2e-05	1e-05	1e-05	0.065685	1e-05	1e-05	1e-05
F1_112	S959	S811	1e-05	1e-05	1e-05	1e-05	1e-05	1e-05	1e-05	1e-05	1e-05	1e-05	1e-05	1e-05	1e-05	1e-05	1e-05	1e-05	1e-05	1e-05	1e-05	1e-05	1e-05	1e-05	1e-05	1e-05	1e-05	0.513069	1e-05	1e-05	0.486611	1e-05	1e-05	1e-05	1e-05	1e-05	1e-05	1e-05	1e-05	1e-05	1e-05	1e-05	1e-05	1e-05	1e-05	1e-05	1e-05	1e-05	1e-05
F1_113	S959	S516	1e-05	1e-05	1e-05	1e-05	1e-05	0.513403	1e-05	1e-05	1e-05	1e-05	1e-05	1e-05	1e-05	1e-05	1e-05	1e-05	1e-05	1e-05	1e-05	1e-05	1e-05	1e-05	1e-05	1e-05	1e-05	1e-05	1e-05	1e-05	0.486277	1e-05	1e-05	1e-05	1e-05	1e-05	1e-05	1e-05	1e-05	1e-05	0.291073	1e-05	0.24922	1e-05	1e-05	1e-05	1e-05	1e-05	1e-05
F1_114	S548	S469	1e-05	0.498661	1e-05	1e-05	1e-05	1e-05	1e-05	0.501019	1e-05	1e-05	1e-05	1e-05	1e-05	1e-05	1e-05	1e-05	1e-05	1e-05	1e-05	1e-05	1e-05	1e-05	1e-05	1e-05	1e-05	1e-05	1e-05	1e-05	1e-05	1e-05	1e-05	1e-05	1e-05	1e-05	1e-05	0.46546	1e-05	1e-05	1e-05	1e-05	1e-05	1e-05	0.53423	1e-05	1e-05	1e-05	1e-05
F1_115	S548	S805	1e-05	1e-05	1e-05	1e-05	1e-05	1e-05	1e-05	0.467764	1e-05	0.031972	1e-05	1e-05	1e-05	1e-05	1e-05	1e-05	1e-05	1e-05	1e-05	1e-05	1e-05	1e-05	0.499954	1e-05	1e-05	1e-05	1e-05	1e-05	1e-05	1e-05	1e-05	1e-05	1e-05	1e-05	1e-05	1e-05	1e-05	1e-05	1e-05	1e-05	1e-05	1e-05	0.251994	0.276101	1e-05	1e-05	1e-05
F1_116	S470	S717	1e-05	1e-05	0.321723	0.17888	1e-05	1e-05	1e-05	1e-05	1e-05	1e-05	1e-05	1e-05	1e-05	1e-05	0.499087	1e-05	1e-05	1e-05	1e-05	1e-05	1e-05	1e-05	1e-05	1e-05	1e-05	1e-05	1e-05	1e-05	1e-05	1e-05	1e-05	1e-05	1e-05	1e-05	1e-05	1e-05	1e-05	0.506925	1e-05	1e-05	1e-05	1e-05	1e-05	1e-05	1e-05	1e-05	1e-05
F1_117	S959	S799	1e-05	1e-05	1e-05	1e-05	1e-05	1e-05	1e-05	1e-05	1e-05	1e-05	1e-05	1e-05	1e-05	1e-05	1e-05	1e-05	1e-05	1e-05	1e-05	1e-05	1e-05	0.504696	1e-05	1e-05	1e-05	1e-05	1e-05	1e-05	0.494984	1e-05	1e-05	1e-05	1e-05	1e-05	1e-05	1e-05	0.043832	1e-05	1e-05	1e-05	1e-05	1e-05	1e-05	1e-05	1e-05	1e-05	1e-05
F1_118	S548	S805	1e-05	1e-05	1e-05	1e-05	1e-05	1e-05	1e-05	0.502991	1e-05	1e-05	1e-05	1e-05	1e-05	1e-05	1e-05	1e-05	1e-05	1e-05	1e-05	1e-05	1e-05	1e-05	0.286802	0.209897	1e-05	1e-05	1e-05	1e-05	1e-05	1e-05	1e-05	1e-05	1e-05	1e-05	1e-05	0.058215	1e-05	1e-05	1e-05	1e-05	0.023973	1e-05	0.412545	0.051951	1e-05	1e-05	1e-05
F1_119	S959	S811	1e-05	1e-05	1e-05	1e-05	1e-05	1e-05	1e-05	1e-05	1e-05	1e-05	1e-05	1e-05	1e-05	1e-05	1e-05	1e-05	1e-05	1e-05	1e-05	1e-05	1e-05	1e-05	1e-05	1e-05	1e-05	0.510628	1e-05	1e-05	0.489052	1e-05	1e-05	1e-05	1e-05	1e-05	1e-05	1e-05	1e-05	1e-05	1e-05	1e-05	1e-05	1e-05	1e-05	1e-05	1e-05	1e-05	1e-05
F1_120	S959	S805	1e-05	1e-05	1e-05	1e-05	1e-05	1e-05	1e-05	1e-05	1e-05	1e-05	1e-05	1e-05	1e-05	1e-05	1e-05	1e-05	1e-05	1e-05	1e-05	1e-05	1e-05	1e-05	0.524382	1e-05	1e-05	1e-05	1e-05	1e-05	0.475298	1e-05	1e-05	1e-05	1e-05	1e-05	1e-05	1e-05	1e-05	1e-05	1e-05	1e-05	1e-05	1e-05	1e-05	1e-05	1e-05	1e-05	1e-05
F1_121	S959	S741	1e-05	1e-05	1e-05	1e-05	1e-05	1e-05	1e-05	1e-05	1e-05	1e-05	1e-05	1e-05	1e-05	1e-05	1e-05	0.48362	1e-05	1e-05	1e-05	1e-05	1e-05	1e-05	1e-05	1e-05	1e-05	1e-05	1e-05	1e-05	0.51606	1e-05	1e-05	1e-05	1e-05	1e-05	1e-05	1e-05	1e-05	1e-05	1e-05	1e-05	1e-05	1e-05	1e-05	1e-05	1e-05	1e-05	1e-05
F1_122	S959	S516	1e-05	1e-05	1e-05	1e-05	0.209917	0.29645	1e-05	1e-05	1e-05	1e-05	1e-05	1e-05	1e-05	1e-05	1e-05	1e-05	1e-05	1e-05	1e-05	1e-05	1e-05	1e-05	1e-05	1e-05	1e-05	1e-05	1e-05	1e-05	0.493323	1e-05	1e-05	1e-05	1e-05	1e-05	1e-05	1e-05	1e-05	1e-05	0.106313	0.270427	0.104535	1e-05	1e-05	1e-05	1e-05	1e-05	1e-05
F1_123	S470	S805	1e-05	1e-05	0.172343	0.273451	0.007336	1e-05	1e-05	1e-05	1e-05	1e-05	1e-05	1e-05	1e-05	1e-05	1e-05	1e-05	1e-05	1e-05	1e-05	1e-05	1e-05	0.051628	0.423229	1e-05	1e-05	1e-05	1e-05	1e-05	0.071733	1e-05	1e-05	1e-05	1e-05	1e-05	1e-05	1e-05	0.013269	0.417488	0.087375	1e-05	1e-05	1e-05	1e-05	1e-05	1e-05	1e-05	1e-05
F1_124	S548	S525	1e-05	1e-05	1e-05	1e-05	1e-05	1e-05	0.507587	0.492093	1e-05	1e-05	1e-05	1e-05	1e-05	1e-05	1e-05	1e-05	1e-05	1e-05	1e-05	1e-05	1e-05	1e-05	1e-05	1e-05	1e-05	1e-05	1e-05	1e-05	1e-05	1e-05	1e-05	1e-05	1e-05	1e-05	1e-05	1e-05	1e-05	1e-05	1e-05	1e-05	1e-05	0.512052	0.425672	0.061975	1e-05	1e-05	1e-05
F1_125	S470	S976	1e-05	1e-05	0.042166	0.460361	1e-05	1e-05	1e-05	1e-05	1e-05	1e-05	1e-05	1e-05	1e-05	1e-05	1e-05	1e-05	1e-05	1e-05	1e-05	1e-05	1e-05	1e-05	1e-05	1e-05	1e-05	1e-05	1e-05	1e-05	1e-05	0.497163	1e-05	1e-05	1e-05	1e-05	1e-05	1e-05	1e-05	0.514636	1e-05	1e-05	1e-05	1e-05	1e-05	1e-05	1e-05	1e-05	1e-05
F1_126	S470	S799	1e-05	1e-05	0.369825	0.145165	0.006265	1e-05	1e-05	1e-05	1e-05	1e-05	1e-05	1e-05	1e-05	1e-05	1e-05	1e-05	1e-05	1e-05	1e-05	1e-05	1e-05	0.478445	1e-05	1e-05	1e-05	1e-05	1e-05	1e-05	1e-05	1e-05	1e-05	1e-05	1e-05	1e-05	1e-05	0.011268	1e-05	0.519115	1e-05	0.013923	0.041595	1e-05	1e-05	1e-05	1e-05	1e-05	1e-05
F1_127	S470	S976	1e-05	1e-05	0.327417	0.151633	1e-05	1e-05	1e-05	1e-05	1e-05	1e-05	1e-05	1e-05	1e-05	1e-05	1e-05	1e-05	1e-05	1e-05	1e-05	1e-05	1e-05	1e-05	1e-05	1e-05	1e-05	1e-05	1e-05	1e-05	1e-05	0.52064	1e-05	1e-05	1e-05	1e-05	1e-05	1e-05	1e-05	0.469749	1e-05	1e-05	1e-05	1e-05	1e-05	1e-05	1e-05	1e-05	1e-05
F1_128	S470	S876	1e-05	1e-05	0.061291	0.416952	1e-05	1e-05	1e-05	1e-05	1e-05	1e-05	1e-05	1e-05	1e-05	1e-05	1e-05	1e-05	1e-05	1e-05	1e-05	1e-05	1e-05	1e-05	1e-05	1e-05	1e-05	1e-05	1e-05	0.521447	1e-05	1e-05	1e-05	1e-05	1e-05	1e-05	1e-05	1e-05	1e-05	0.419206	1e-05	1e-05	1e-05	1e-05	1e-05	1e-05	1e-05	1e-05	1e-05
F1_129	S959	S986	1e-05	1e-05	1e-05	1e-05	1e-05	1e-05	1e-05	1e-05	1e-05	1e-05	1e-05	1e-05	1e-05	1e-05	1e-05	1e-05	1e-05	1e-05	1e-05	1e-05	1e-05	1e-05	1e-05	1e-05	1e-05	1e-05	1e-05	1e-05	0.491382	1e-05	0.508298	1e-05	1e-05	1e-05	1e-05	1e-05	1e-05	1e-05	1e-05	1e-05	1e-05	1e-05	1e-05	0.055689	1e-05	1e-05	1e-05
F1_130	S470	S805	1e-05	1e-05	1e-05	0.506518	1e-05	1e-05	1e-05	1e-05	1e-05	1e-05	1e-05	1e-05	1e-05	1e-05	1e-05	1e-05	1e-05	1e-05	1e-05	1e-05	1e-05	1e-05	1e-05	0.493162	1e-05	1e-05	1e-05	1e-05	1e-05	1e-05	1e-05	1e-05	1e-05	1e-05	1e-05	1e-05	1e-05	0.489471	1e-05	1e-05	1e-05	1e-05	1e-05	1e-05	1e-05	1e-05	1e-05
F1_131	S548	S783	1e-05	1e-05	1e-05	1e-05	1e-05	1e-05	1e-05	0.501948	1e-05	1e-05	1e-05	1e-05	1e-05	1e-05	1e-05	1e-05	1e-05	1e-05	0.497732	1e-05	1e-05	1e-05	1e-05	1e-05	1e-05	1e-05	1e-05	1e-05	1e-05	1e-05	1e-05	1e-05	1e-05	1e-05	1e-05	1e-05	1e-05	1e-05	1e-05	1e-05	1e-05	1e-05	0.502728	0.015079	1e-05	1e-05	1e-05
F1_132	S470	S990	1e-05	1e-05	1e-05	0.4991	1e-05	1e-05	1e-05	1e-05	1e-05	1e-05	1e-05	1e-05	1e-05	1e-05	1e-05	1e-05	1e-05	1e-05	1e-05	1e-05	1e-05	1e-05	1e-05	1e-05	1e-05	1e-05	1e-05	1e-05	1e-05	1e-05	1e-05	0.50058	1e-05	1e-05	1e-05	1e-05	1e-05	0.461397	1e-05	1e-05	1e-05	1e-05	1e-05	1e-05	1e-05	1e-05	1e-05
F1_133	S548	S661	1e-05	1e-05	1e-05	1e-05	1e-05	1e-05	1e-05	0.491831	1e-05	1e-05	1e-05	1e-05	0.507849	1e-05	1e-05	1e-05	1e-05	1e-05	1e-05	1e-05	1e-05	1e-05	1e-05	1e-05	1e-05	1e-05	1e-05	1e-05	1e-05	1e-05	1e-05	1e-05	1e-05	1e-05	1e-05	1e-05	1e-05	1e-05	1e-05	1e-05	1e-05	1e-05	0.361626	0.16238	1e-05	1e-05	1e-05
F1_134	S548	S990	1e-05	1e-05	1e-05	1.1e-05	1e-05	1e-05	1e-05	0.481784	1e-05	1e-05	1e-05	1e-05	1e-05	1e-05	1e-05	1e-05	1e-05	1e-05	1e-05	1e-05	1e-05	1e-05	1e-05	1e-05	1e-05	1e-05	1e-05	1e-05	1e-05	1e-05	1e-05	0.517895	1e-05	1e-05	1e-05	1e-05	1e-05	1e-05	1e-05	1e-05	1e-05	1e-05	0.485935	1e-05	1e-05	1e-05	1e-05
F1_135	S548	S661	1e-05	1e-05	1e-05	1e-05	1e-05	1e-05	1e-05	0.465116	1e-05	1e-05	1e-05	1e-05	0.534564	1e-05	1e-05	1e-05	1e-05	1e-05	1e-05	1e-05	1e-05	1e-05	1e-05	1e-05	1e-05	1e-05	1e-05	1e-05	1e-05	1e-05	1e-05	1e-05	1e-05	1e-05	1e-05	1e-05	1e-05	1e-05	1e-05	1e-05	1e-05	1e-05	0.388425	0.06998	1e-05	1e-05	1e-05
F1_136	S470	S469	1e-05	0.507957	1e-05	0.491723	1e-05	1e-05	1e-05	1e-05	1e-05	1e-05	1e-05	1e-05	1e-05	1e-05	1e-05	1e-05	1e-05	1e-05	1e-05	1e-05	1e-05	1e-05	1e-05	1e-05	1e-05	1e-05	1e-05	1e-05	1e-05	1e-05	1e-05	1e-05	1e-05	1e-05	1e-05	0.302749	0.183945	0.513006	1e-05	1e-05	1e-05	1e-05	1e-05	1e-05	1e-05	1e-05	1e-05
F1_137	S548	S661	1e-05	1e-05	1e-05	1e-05	1e-05	1e-05	1e-05	0.524733	1e-05	1e-05	1e-05	1e-05	0.474947	1e-05	1e-05	1e-05	1e-05	1e-05	1e-05	1e-05	1e-05	1e-05	1e-05	1e-05	1e-05	1e-05	1e-05	1e-05	1e-05	1e-05	1e-05	1e-05	1e-05	1e-05	1e-05	1e-05	1e-05	1e-05	1e-05	1e-05	1e-05	1e-05	0.419272	0.049415	1e-05	1e-05	1e-05
F1_138	S548	S773	1e-05	1e-05	1e-05	1e-05	1e-05	1e-05	1e-05	0.477401	1e-05	1e-05	1e-05	1e-05	1e-05	1e-05	1e-05	1e-05	1e-05	0.522279	1e-05	1e-05	1e-05	1e-05	1e-05	1e-05	1e-05	1e-05	1e-05	1e-05	1e-05	1e-05	1e-05	1e-05	1e-05	1e-05	1e-05	1e-05	1e-05	1e-05	1e-05	1.1e-05	1e-05	1e-05	0.41728	0.035985	1e-05	1e-05	1e-05
F1_139	S470	S589	1e-05	1e-05	0.477217	1e-05	1e-05	1e-05	1e-05	1e-05	1e-05	1e-05	0.522463	1e-05	1e-05	1e-05	1e-05	1e-05	1e-05	1e-05	1e-05	1e-05	1e-05	1e-05	1e-05	1e-05	1e-05	1e-05	1e-05	1e-05	1e-05	1e-05	1e-05	1e-05	1e-05	1e-05	1e-05	1e-05	1e-05	0.435484	1e-05	1e-05	1e-05	1e-05	1e-05	1e-05	1e-05	0.564206	1e-05
F1_140	S470	S799	1e-05	1e-05	0.374103	0.135757	0.041586	1e-05	1e-05	1e-05	1e-05	1e-05	1e-05	1e-05	1e-05	1e-05	1e-05	1e-05	1e-05	1e-05	1e-05	1e-05	1e-05	0.448254	1e-05	1e-05	1e-05	1e-05	1e-05	1e-05	1e-05	1e-05	1e-05	1e-05	1e-05	1e-05	1e-05	1e-05	1e-05	0.521145	0.022984	1e-05	1e-05	1e-05	1e-05	1e-05	1e-05	1e-05	1e-05
F1_141	S548	S717	1e-05	1e-05	1e-05	1e-05	1e-05	1e-05	1e-05	0.467766	1e-05	1e-05	1e-05	1e-05	1e-05	1e-05	0.531914	1e-05	1e-05	1e-05	1e-05	1e-05	1e-05	1e-05	1e-05	1e-05	1e-05	1e-05	1e-05	1e-05	1e-05	1e-05	1e-05	1e-05	1e-05	1e-05	1e-05	1e-05	1e-05	1e-05	1e-05	1e-05	1e-05	1e-05	0.404569	0.070927	1e-05	1e-05	1e-05
F1_142	S470	S717	1e-05	1e-05	0.274504	0.187193	1e-05	1e-05	1e-05	1e-05	1e-05	1e-05	1e-05	1e-05	1e-05	1e-05	0.537993	1e-05	1e-05	1e-05	1e-05	1e-05	1e-05	1e-05	1e-05	1e-05	1e-05	1e-05	1e-05	1e-05	1e-05	1e-05	1e-05	1e-05	1e-05	1e-05	1e-05	1e-05	1e-05	0.418516	1e-05	1e-05	1e-05	1e-05	1e-05	1e-05	1e-05	1e-05	1e-05
F1_143	S548	S469	1e-05	0.529837	1e-05	1e-05	1e-05	1e-05	1e-05	0.469843	1e-05	1e-05	1e-05	1e-05	1e-05	1e-05	1e-05	1e-05	1e-05	1e-05	1e-05	1e-05	1e-05	1e-05	1e-05	1e-05	1e-05	1e-05	1e-05	1e-05	1e-05	1e-05	1e-05	1e-05	1e-05	1e-05	1e-05	0.204695	0.343968	1e-05	1e-05	1e-05	1e-05	1e-05	0.331775	0.119271	1e-05	1e-05	1e-05
F1_144	S470	S469	1e-05	0.499409	0.486173	0.014108	1e-05	1e-05	1e-05	1e-05	1e-05	1e-05	1e-05	1e-05	1e-05	1e-05	1e-05	1e-05	1e-05	1e-05	1e-05	1e-05	1e-05	1e-05	1e-05	1e-05	1e-05	1e-05	1e-05	1e-05	1e-05	1e-05	1e-05	1e-05	1e-05	1e-05	1e-05	0.422211	0.081113	0.496376	1e-05	1e-05	1e-05	1e-05	1e-05	1e-05	1e-05	1e-05	1e-05
F1_145	S548	S828	1e-05	1e-05	1e-05	1e-05	1e-05	1e-05	1e-05	0.498374	1e-05	1e-05	1e-05	1e-05	1e-05	1e-05	1e-05	1e-05	1e-05	1e-05	1e-05	1e-05	1e-05	1e-05	1e-05	1e-05	1e-05	1e-05	0.501306	1e-05	1e-05	1e-05	1e-05	1e-05	1e-05	1e-05	1e-05	1e-05	1e-05	1e-05	1e-05	1e-05	1.4e-05	1e-05	0.401784	0.140937	1e-05	1e-05	1e-05
F1_146	S470	S986	1e-05	1e-05	1e-05	0.464629	1e-05	1e-05	1e-05	1e-05	1e-05	1e-05	1e-05	1e-05	1e-05	1e-05	1e-05	1e-05	1e-05	1e-05	1e-05	1e-05	1e-05	1e-05	1e-05	1e-05	1e-05	1e-05	1e-05	1e-05	1e-05	1e-05	0.535051	1e-05	1e-05	1e-05	1e-05	1e-05	1e-05	0.460016	1e-05	1e-05	1e-05	1e-05	1e-05	1e-05	1e-05	1e-05	1e-05
F1_147	S470	S516	1e-05	1e-05	0.176995	0.301226	0.355125	0.166354	1e-05	1e-05	1e-05	1e-05	1e-05	1e-05	1e-05	1e-05	1e-05	1e-05	1e-05	1e-05	1e-05	1e-05	1e-05	1e-05	1e-05	1e-05	1e-05	1e-05	1e-05	1e-05	1e-05	1e-05	1e-05	1e-05	1e-05	1e-05	1e-05	1e-05	1e-05	0.496974	0.050018	0.324815	0.127903	1e-05	1e-05	1e-05	1e-05	1e-05	1e-05
F1_148	S959	S589	1e-05	1e-05	1e-05	1e-05	1e-05	1e-05	1e-05	1e-05	1e-05	1e-05	0.548654	1e-05	1e-05	1e-05	1e-05	1e-05	1e-05	1e-05	1e-05	1e-05	1e-05	1e-05	1e-05	1e-05	1e-05	1e-05	1e-05	1e-05	0.451026	1e-05	1e-05	1e-05	1e-05	1e-05	1e-05	1e-05	1e-05	1e-05	1e-05	1e-05	1e-05	1e-05	1e-05	1e-05	1e-05	0.628317	1e-05
F1_149	S470	S807	1e-05	1e-05	0.438178	0.078574	1e-05	1e-05	1e-05	1e-05	1e-05	1e-05	1e-05	1e-05	1e-05	1e-05	1e-05	1e-05	1e-05	1e-05	1e-05	1e-05	1e-05	1e-05	1e-05	1e-05	0.482938	1e-05	1e-05	1e-05	1e-05	1e-05	1e-05	1e-05	1e-05	1e-05	1e-05	1e-05	1e-05	0.493833	1e-05	1e-05	1e-05	1e-05	1e-05	1e-05	1e-05	1e-05	1e-05
F1_150	S470	S741	1e-05	1e-05	0.107194	0.385117	1e-05	1e-05	1e-05	1e-05	1e-05	1e-05	1e-05	1e-05	1e-05	1e-05	1e-05	0.507379	1e-05	1e-05	1e-05	1e-05	1e-05	1e-05	1e-05	1e-05	1e-05	1e-05	1e-05	1e-05	1e-05	1e-05	1e-05	1e-05	1e-05	1e-05	1e-05	1e-05	1e-05	0.531544	1e-05	1e-05	1e-05	1e-05	1e-05	1e-05	1e-05	1e-05	1e-05
F1_151	S548	S516	1e-05	1e-05	1e-05	1e-05	0.307092	0.182908	1e-05	0.509691	1e-05	1e-05	1e-05	1e-05	1e-05	1e-05	1e-05	1e-05	1e-05	1e-05	1e-05	1e-05	1e-05	1e-05	1e-05	1e-05	1e-05	1e-05	1e-05	1e-05	1e-05	1e-05	1e-05	1e-05	1e-05	1e-05	1e-05	1e-05	1e-05	1e-05	1e-05	0.432096	0.100798	1e-05	0.455847	0.010969	1e-05	1e-05	1e-05
F1_152	S470	S741	1e-05	1e-05	0.232995	0.256022	1e-05	1e-05	1e-05	1e-05	1e-05	1e-05	1e-05	1e-05	1e-05	1e-05	1e-05	0.510673	1e-05	1e-05	1e-05	1e-05	1e-05	1e-05	1e-05	1e-05	1e-05	1e-05	1e-05	1e-05	1e-05	1e-05	1e-05	1e-05	1e-05	1e-05	1e-05	1e-05	1e-05	0.481778	1e-05	1e-05	1e-05	1e-05	1e-05	1.1e-05	1e-05	1e-05	1e-05
F1_153	S548	S799	1e-05	1e-05	1e-05	1e-05	1e-05	1e-05	1e-05	0.527052	1e-05	1e-05	1e-05	1e-05	1e-05	1e-05	1e-05	1e-05	1e-05	1e-05	1e-05	1e-05	1e-05	0.472628	1e-05	1e-05	1e-05	1e-05	1e-05	1e-05	1e-05	1e-05	1e-05	1e-05	1e-05	1e-05	1e-05	1e-05	1e-05	1e-05	1e-05	1e-05	1e-05	1e-05	0.385077	0.159852	1e-05	1e-05	1e-05
F1_154	S959	S516	1e-05	1e-05	1e-05	1e-05	0.17458	0.321091	1e-05	1e-05	1e-05	1e-05	1e-05	1e-05	1e-05	1e-05	1e-05	1e-05	1e-05	1e-05	1e-05	1e-05	1e-05	1e-05	1e-05	1e-05	1e-05	1e-05	1e-05	1e-05	0.504019	1e-05	1e-05	1e-05	1e-05	1e-05	1e-05	1e-05	1e-05	1e-05	0.239884	0.06279	0.196886	1e-05	1e-05	1e-05	1e-05	1e-05	1e-05
F1_155	S470	S469	1e-05	0.490628	0.509052	1e-05	1e-05	1e-05	1e-05	1e-05	1e-05	1e-05	1e-05	1e-05	1e-05	1e-05	1e-05	1e-05	1e-05	1e-05	1e-05	1e-05	1e-05	1e-05	1e-05	1e-05	1e-05	1e-05	1e-05	1e-05	1e-05	1e-05	1e-05	1e-05	1e-05	1e-05	1e-05	0.196525	0.307717	0.495449	1e-05	1e-05	1e-05	1e-05	1e-05	1.8e-05	1e-05	1e-05	1e-05
F1_156	S548	S661	1e-05	1e-05	1e-05	1e-05	1e-05	1e-05	1e-05	0.519402	1e-05	1e-05	1e-05	1e-05	0.480278	1e-05	1e-05	1e-05	1e-05	1e-05	1e-05	1e-05	1e-05	1e-05	1e-05	1e-05	1e-05	1e-05	1e-05	1e-05	1e-05	1e-05	1e-05	1e-05	1e-05	1e-05	1e-05	1e-05	1e-05	1e-05	1e-05	1e-05	1e-05	1e-05	0.503515	1e-05	1e-05	1e-05	1e-05
F1_157	S959	S589	1e-05	1e-05	1e-05	1e-05	1e-05	1e-05	1e-05	1e-05	1e-05	1e-05	0.466122	1e-05	1e-05	1e-05	1e-05	1e-05	1e-05	1e-05	1e-05	1e-05	1e-05	1e-05	1e-05	1e-05	1e-05	1e-05	1e-05	1e-05	0.533558	1e-05	1e-05	1e-05	1e-05	1e-05	1e-05	1e-05	1e-05	1e-05	1e-05	1e-05	1e-05	1e-05	1e-05	1e-05	1e-05	0.461738	1e-05
F1_158	S548	S799	1e-05	1e-05	1e-05	1e-05	1e-05	1e-05	1e-05	0.473137	1e-05	1e-05	1e-05	1e-05	1e-05	1e-05	1e-05	1e-05	1e-05	1e-05	1e-05	1e-05	1e-05	0.526543	1e-05	1e-05	1e-05	1e-05	1e-05	1e-05	1e-05	1e-05	1e-05	1e-05	1e-05	1e-05	1e-05	1e-05	1e-05	1e-05	1e-05	1e-05	1e-05	1e-05	0.204554	0.271	1e-05	1e-05	1e-05
F1_159	S548	S876	1e-05	1e-05	1e-05	1e-05	1e-05	1e-05	1e-05	0.49979	1e-05	1e-05	1e-05	1e-05	1e-05	1e-05	1e-05	1e-05	1e-05	1e-05	1e-05	1e-05	1e-05	1e-05	1e-05	1e-05	1e-05	1e-05	1e-05	0.49989	1e-05	1e-05	1e-05	1e-05	1e-05	1e-05	1e-05	1e-05	1e-05	1e-05	1e-05	1e-05	1e-05	1e-05	0.50252	0.030648	1e-05	1e-05	1e-05
F1_160	S470	S805	1e-05	1e-05	0.130813	0.34231	1e-05	1e-05	1e-05	1e-05	1e-05	1e-05	1e-05	1e-05	1e-05	1e-05	1e-05	1e-05	1e-05	1e-05	1e-05	1e-05	1e-05	1e-05	0.526567	1e-05	1e-05	1e-05	1e-05	1e-05	1e-05	1e-05	1e-05	1e-05	1e-05	1e-05	1e-05	1e-05	1e-05	0.489293	1e-05	1e-05	1e-05	1e-05	1e-05	1e-05	1e-05	1e-05	1e-05
F1_161	S548	S773	1e-05	1e-05	1e-05	1e-05	1e-05	1e-05	1e-05	0.486336	1e-05	1e-05	1e-05	1e-05	1e-05	1e-05	1e-05	1e-05	1e-05	0.513344	1e-05	1e-05	1e-05	1e-05	1e-05	1e-05	1e-05	1e-05	1e-05	1e-05	1e-05	1e-05	1e-05	1e-05	1e-05	1e-05	1e-05	1e-05	1e-05	1e-05	1e-05	1e-05	1e-05	1e-05	0.418945	0.111103	1e-05	1e-05	1e-05
F1_162	S470	S589	1e-05	1e-05	1e-05	0.507914	1e-05	1e-05	1e-05	1e-05	1e-05	1e-05	0.480635	1e-05	1e-05	1e-05	1e-05	1e-05	1e-05	1e-05	1e-05	1e-05	0.011141	1e-05	1e-05	1e-05	1e-05	1e-05	1e-05	1e-05	1e-05	1e-05	1e-05	1e-05	1e-05	1e-05	1e-05	1e-05	1e-05	0.497884	1e-05	1e-05	1e-05	1e-05	1e-05	1e-05	1e-05	0.433034	1e-05
F1_163	S470	S799	1e-05	1e-05	0.518129	1e-05	1e-05	1e-05	1e-05	1e-05	1e-05	1e-05	1e-05	1e-05	1e-05	1e-05	1e-05	1e-05	1e-05	1e-05	1e-05	1e-05	1e-05	0.481551	1e-05	1e-05	1e-05	1e-05	1e-05	1e-05	1e-05	1e-05	1e-05	1e-05	1e-05	1e-05	1e-05	1e-05	1e-05	0.435095	0.042712	1e-05	1e-05	1e-05	1e-05	1e-05	1e-05	1e-05	1e-05
F1_164	S548	S469	1e-05	0.505426	1e-05	1e-05	1e-05	1e-05	1e-05	0.494254	1e-05	1e-05	1e-05	1e-05	1e-05	1e-05	1e-05	1e-05	1e-05	1e-05	1e-05	1e-05	1e-05	1e-05	1e-05	1e-05	1e-05	1e-05	1e-05	1e-05	1e-05	1e-05	1e-05	1e-05	1e-05	1e-05	1e-05	1e-05	0.531852	1e-05	1e-05	1e-05	1e-05	1e-05	0.467838	1e-05	1e-05	1e-05	1e-05
F1_165	S548	S525	1e-05	1e-05	1e-05	1e-05	1e-05	1e-05	0.528858	0.470822	1e-05	1e-05	1e-05	1e-05	1e-05	1e-05	1e-05	1e-05	1e-05	1e-05	1e-05	1e-05	1e-05	1e-05	1e-05	1e-05	1e-05	1e-05	1e-05	1e-05	1e-05	1e-05	1e-05	1e-05	1e-05	1e-05	1e-05	1e-05	1e-05	1e-05	1e-05	1e-05	1e-05	0.499047	0.438502	0.062152	1e-05	1e-05	1e-05
F1_166	S548	S799	1e-05	0.010743	1e-05	1e-05	1e-05	1e-05	1e-05	0.506226	1e-05	1e-05	1e-05	1e-05	1e-05	1e-05	1e-05	1e-05	1e-05	1e-05	1e-05	1e-05	1e-05	0.482721	1e-05	1e-05	1e-05	1e-05	1e-05	1e-05	1e-05	1e-05	1e-05	1e-05	1e-05	1e-05	1e-05	0.070129	1e-05	1e-05	1e-05	1e-05	0.066114	1e-05	0.38056	0.061847	1e-05	1e-05	1e-05
F1_167	S548	S799	1e-05	1e-05	1e-05	1e-05	1e-05	1e-05	1e-05	0.4793	1e-05	1e-05	1e-05	1e-05	1e-05	1e-05	1e-05	1e-05	1e-05	1e-05	1e-05	1e-05	1e-05	0.52038	1e-05	1e-05	1e-05	1e-05	1e-05	1e-05	1e-05	1e-05	1e-05	1e-05	1e-05	1e-05	1e-05	1e-05	1e-05	1e-05	1e-05	1e-05	1e-05	1e-05	0.364605	0.088695	1e-05	1e-05	1e-05
F1_168	S548	S805	1e-05	1e-05	1e-05	1e-05	1e-05	1e-05	1e-05	0.49315	1e-05	1e-05	1e-05	1e-05	1e-05	1e-05	1e-05	1e-05	1e-05	1e-05	1e-05	1e-05	1e-05	1e-05	0.292638	0.213902	1e-05	1e-05	1e-05	1e-05	1e-05	1e-05	1e-05	1e-05	1e-05	1e-05	1e-05	1e-05	1e-05	1e-05	1e-05	1e-05	0.01935	1e-05	0.327427	0.164022	1e-05	1e-05	1e-05
F1_169	S548	S990	1e-05	1e-05	1e-05	1e-05	1e-05	1e-05	1e-05	0.469488	1e-05	1e-05	1e-05	1e-05	1e-05	1e-05	1e-05	1e-05	1e-05	1e-05	1e-05	1e-05	1e-05	1e-05	1e-05	1e-05	1e-05	1e-05	1e-05	1e-05	1e-05	1e-05	1e-05	0.530192	1e-05	1e-05	1e-05	1e-05	1e-05	1e-05	1e-05	1e-05	1e-05	1e-05	0.447129	1e-05	1e-05	1e-05	1e-05
F1_170	S470	S717	1e-05	1e-05	0.343661	0.153496	1e-05	1e-05	1e-05	1e-05	1e-05	1e-05	1e-05	1e-05	1e-05	1e-05	0.502533	1e-05	1e-05	1e-05	1e-05	1e-05	1e-05	1e-05	1e-05	1e-05	1e-05	1e-05	1e-05	1e-05	1e-05	1e-05	1e-05	1e-05	1e-05	1e-05	1e-05	1e-05	1e-05	0.532016	1e-05	1e-05	1e-05	1e-05	1e-05	1e-05	1e-05	1e-05	1e-05
F1_171	S470	S986	1e-05	1e-05	1e-05	0.488066	1e-05	1e-05	1e-05	1e-05	1e-05	1e-05	1e-05	1e-05	1e-05	1e-05	1e-05	1e-05	1e-05	1e-05	1e-05	1e-05	1e-05	1e-05	1e-05	1e-05	1e-05	1e-05	1e-05	1e-05	1e-05	1e-05	0.511614	1e-05	1e-05	1e-05	1e-05	1e-05	1e-05	0.489436	1e-05	1e-05	1e-05	1e-05	1e-05	1e-05	1e-05	1e-05	1e-05
F1_172	S548	S828	1e-05	1e-05	1e-05	1e-05	1e-05	1e-05	1e-05	0.481622	1e-05	1e-05	1e-05	1e-05	1e-05	1e-05	1e-05	1e-05	1e-05	1e-05	1e-05	1e-05	1e-05	1e-05	1e-05	1e-05	1e-05	1e-05	0.518058	1e-05	1e-05	1e-05	1e-05	1e-05	1e-05	1e-05	1e-05	1e-05	1e-05	1e-05	1e-05	1e-05	1e-05	1e-05	0.384464	0.121377	1e-05	1e-05	1e-05
F1_173	S548	S702	1e-05	1e-05	1e-05	1e-05	1e-05	1e-05	1e-05	0.489042	1e-05	1e-05	1e-05	1e-05	1e-05	0.510638	1e-05	1e-05	1e-05	1e-05	1e-05	1e-05	1e-05	1e-05	1e-05	1e-05	1e-05	1e-05	1e-05	1e-05	1e-05	1e-05	1e-05	1e-05	1e-05	1e-05	1e-05	1e-05	1e-05	1e-05	1e-05	1e-05	1e-05	1e-05	0.423481	0.05754	1e-05	1e-05	1e-05
F1_174	S470	S876	1e-05	1e-05	0.403844	0.124259	1e-05	1e-05	1e-05	1e-05	1e-05	1e-05	1e-05	1e-05	1e-05	1e-05	1e-05	1e-05	1e-05	1e-05	1e-05	1e-05	1e-05	1e-05	1e-05	1e-05	1e-05	1e-05	1e-05	0.471587	1e-05	1e-05	1e-05	1e-05	1e-05	1e-05	1e-05	1e-05	1e-05	0.5278	1e-05	1e-05	1e-05	1e-05	1e-05	1e-05	1e-05	1e-05	1.4e-05
F1_175	S470	S469	1e-05	0.476989	0.237586	0.285115	1e-05	1e-05	1e-05	1e-05	1e-05	1e-05	1e-05	1e-05	1e-05	1e-05	1e-05	1e-05	1e-05	1e-05	1e-05	1e-05	1e-05	1e-05	1e-05	1e-05	1e-05	1e-05	1e-05	1e-05	1e-05	1e-05	1e-05	1e-05	1e-05	1e-05	1e-05	0.206459	0.214291	0.512006	0.066953	1e-05	1e-05	1e-05	1e-05	1e-05	1e-05	1e-05	1e-05
F1_176	S470	S876	1e-05	1e-05	0.149546	0.343299	1e-05	1e-05	1e-05	1e-05	1e-05	1e-05	1e-05	1e-05	1e-05	1e-05	1e-05	1e-05	1e-05	1e-05	1e-05	1e-05	1e-05	1e-05	1e-05	1e-05	1e-05	1e-05	1e-05	0.506845	1e-05	1e-05	1e-05	1e-05	1e-05	1e-05	1e-05	1e-05	1e-05	0.484514	1e-05	1e-05	1e-05	1e-05	1e-05	1e-05	1e-05	1e-05	1e-05
F1_177	S548	S990	1e-05	1e-05	1e-05	1e-05	1e-05	1e-05	1e-05	0.469129	1e-05	1e-05	1e-05	1e-05	1e-05	1e-05	1e-05	1e-05	1e-05	1e-05	1e-05	1e-05	1e-05	1e-05	1e-05	1e-05	1e-05	1e-05	1e-05	1e-05	1e-05	1e-05	1e-05	0.530551	1e-05	1e-05	1e-05	1e-05	1e-05	1e-05	1e-05	0.046247	1e-05	1e-05	0.41241	0.021114	1e-05	1e-05	1e-05
F1_178	S470	S717	1e-05	1e-05	1e-05	0.540386	1e-05	1e-05	1e-05	1e-05	1e-05	1e-05	1e-05	1e-05	1e-05	1e-05	0.459294	1e-05	1e-05	1e-05	1e-05	1e-05	1e-05	1e-05	1e-05	1e-05	1e-05	1e-05	1e-05	1e-05	1e-05	1e-05	1e-05	1e-05	1e-05	1e-05	1e-05	1e-05	1e-05	0.621877	1e-05	1e-05	1e-05	1e-05	1e-05	1e-05	1e-05	1e-05	1e-05
F1_179	S548	S805	1e-05	1e-05	1e-05	1e-05	1e-05	1e-05	1e-05	0.476966	1e-05	1e-05	1e-05	1e-05	1e-05	1e-05	1e-05	1e-05	1e-05	1e-05	1e-05	1e-05	1e-05	1e-05	0.385562	0.137163	1e-05	1e-05	1e-05	1e-05	1e-05	1e-05	1e-05	1e-05	1e-05	1e-05	1e-05	1e-05	1e-05	1e-05	1e-05	1e-05	1e-05	1e-05	0.403502	0.106808	1e-05	1e-05	1e-05
F1_180	S548	S799	1e-05	1e-05	1e-05	1e-05	1e-05	1e-05	1e-05	0.471412	1e-05	1e-05	1e-05	1e-05	1e-05	1e-05	1e-05	1e-05	1e-05	1e-05	1e-05	1e-05	1e-05	0.528263	1e-05	1e-05	1e-05	1e-05	1e-05	1e-05	1e-05	1e-05	1e-05	1.4e-05	1e-05	1e-05	1e-05	1e-05	1e-05	1e-05	1e-05	1e-05	1e-05	1e-05	0.357983	0.142456	1e-05	1e-05	1e-05
F1_181	S548	S807	1e-05	1e-05	1e-05	1e-05	1e-05	1e-05	1e-05	0.475515	1e-05	1e-05	1e-05	1e-05	1e-05	1e-05	1e-05	1e-05	1e-05	1e-05	1e-05	1e-05	1e-05	1e-05	1e-05	1e-05	0.524165	1e-05	1e-05	1e-05	1e-05	1e-05	1e-05	1e-05	1e-05	1e-05	1e-05	1e-05	1e-05	1e-05	1e-05	1e-05	1e-05	1e-05	0.410974	0.032298	1e-05	1e-05	1e-05
F1_182	S470	S469	1e-05	0.494975	0.262952	0.241763	1e-05	1e-05	1e-05	1e-05	1e-05	1e-05	1e-05	1e-05	1e-05	1e-05	1e-05	1e-05	1e-05	1e-05	1e-05	1e-05	1e-05	1e-05	1e-05	1e-05	1e-05	1e-05	1e-05	1e-05	1e-05	1e-05	1e-05	1e-05	1e-05	1e-05	1e-05	0.190505	0.284177	0.525018	1e-05	1e-05	1e-05	1e-05	1e-05	1e-05	1e-05	1e-05	1e-05
F1_183	S548	S805	1e-05	1e-05	1e-05	1e-05	1e-05	1e-05	1e-05	0.482237	1e-05	1e-05	1e-05	1e-05	1e-05	1e-05	1e-05	1e-05	1e-05	1e-05	1e-05	1e-05	1e-05	1e-05	0.157465	0.359988	1e-05	1e-05	1e-05	1e-05	1e-05	1e-05	1e-05	1e-05	1e-05	1e-05	1e-05	1e-05	1e-05	1e-05	1e-05	1e-05	1e-05	1e-05	0.292056	0.209834	1e-05	1e-05	1e-05
F1_184	S470	S516	1e-05	1e-05	0.281705	0.210432	0.178743	0.32882	1e-05	1e-05	1e-05	1e-05	1e-05	1e-05	1e-05	1e-05	1e-05	1e-05	1e-05	1e-05	1e-05	1e-05	1e-05	1e-05	1e-05	1e-05	1e-05	1e-05	1e-05	1e-05	1e-05	1e-05	1e-05	1e-05	1e-05	1e-05	1e-05	1e-05	1e-05	0.468584	0.287431	0.020303	0.223392	1e-05	1e-05	1e-05	1e-05	1e-05	1e-05
F1_185	S548	S990	1e-05	1e-05	1e-05	1e-05	1e-05	1e-05	1e-05	0.473666	1e-05	1e-05	1e-05	1e-05	1e-05	1e-05	1e-05	1e-05	1e-05	1e-05	1e-05	1e-05	1e-05	1e-05	1e-05	1e-05	1e-05	1e-05	1e-05	1e-05	1e-05	1e-05	1e-05	0.526014	1e-05	1e-05	1e-05	1e-05	1e-05	1e-05	1e-05	1e-05	1e-05	1e-05	0.466009	0.009019	1e-05	1e-05	1e-05
F1_186	S470	S799	1e-05	1e-05	0.359135	0.136016	1e-05	1e-05	1e-05	1e-05	1e-05	1e-05	1e-05	1e-05	1e-05	1e-05	1e-05	1e-05	1e-05	1e-05	1e-05	1e-05	1e-05	0.504539	1e-05	1e-05	1e-05	1e-05	1e-05	1e-05	1e-05	1e-05	1e-05	1e-05	1e-05	1e-05	1e-05	1e-05	1e-05	0.495502	1e-05	1e-05	0.004808	1e-05	1e-05	1e-05	1e-05	1e-05	1e-05
F1_187	S548	S469	1e-05	0.552199	1e-05	1e-05	1e-05	1e-05	1e-05	0.447481	1e-05	1e-05	1e-05	1e-05	1e-05	1e-05	1e-05	1e-05	1e-05	1e-05	1e-05	1e-05	1e-05	1e-05	1e-05	1e-05	1e-05	1e-05	1e-05	1e-05	1e-05	1e-05	1e-05	1e-05	1e-05	1e-05	1e-05	0.46578	0.085584	1e-05	1e-05	1e-05	1e-05	1e-05	0.387927	0.060419	1e-05	1e-05	1e-05
F1_188	S959	S990	1e-05	1e-05	1e-05	1e-05	1e-05	1e-05	1e-05	1e-05	1e-05	1e-05	1e-05	1e-05	1e-05	1e-05	1e-05	1e-05	1e-05	1e-05	1e-05	1e-05	1e-05	1e-05	1e-05	1e-05	1e-05	1e-05	1e-05	1e-05	0.478024	1e-05	1e-05	0.521656	1e-05	1e-05	1e-05	1e-05	1e-05	1e-05	1e-05	1e-05	1e-05	1e-05	1e-05	1e-05	1e-05	1e-05	1e-05
F1_189	S470	S516	1e-05	1e-05	0.263468	0.227868	0.304156	0.204208	1e-05	1e-05	1e-05	1e-05	1e-05	1e-05	1e-05	1e-05	1e-05	1e-05	1e-05	1e-05	1e-05	1e-05	1e-05	1e-05	1e-05	1e-05	1e-05	1e-05	1e-05	1e-05	1e-05	1e-05	1e-05	1e-05	1e-05	1e-05	1e-05	1e-05	1e-05	0.451897	0.236993	0.125122	0.185697	1e-05	1e-05	1e-05	1e-05	1e-05	1e-05
F1_190	S470	S986	1e-05	1e-05	0.307231	0.185083	1e-05	1e-05	1e-05	1e-05	1e-05	1e-05	1e-05	1e-05	1e-05	1e-05	1e-05	1e-05	1e-05	1e-05	1e-05	1e-05	1e-05	1e-05	1e-05	1e-05	1e-05	1e-05	1e-05	1e-05	1e-05	1.1e-05	0.507375	1e-05	1e-05	1e-05	1e-05	1e-05	1e-05	0.528844	1e-05	1e-05	1e-05	1e-05	1e-05	0.068341	1e-05	1e-05	1e-05
F1_191	S548	S516	1e-05	1e-05	1e-05	1e-05	0.252118	0.261669	1e-05	0.485903	1e-05	1e-05	1e-05	1e-05	1e-05	1e-05	1e-05	1e-05	1e-05	1e-05	1e-05	1e-05	1e-05	1e-05	1e-05	1e-05	1e-05	1e-05	1e-05	1e-05	1e-05	1e-05	1e-05	1e-05	1e-05	1e-05	1e-05	1e-05	1e-05	1e-05	0.285595	1e-05	0.23458	1e-05	0.407678	0.061613	1e-05	1e-05	1e-05
F1_192	S470	S805	1e-05	1e-05	0.204804	0.279606	1e-05	1e-05	1e-05	1e-05	1e-05	1e-05	1e-05	1e-05	1e-05	1e-05	1e-05	1e-05	1e-05	1e-05	1e-05	1e-05	1e-05	1e-05	0.51528	1e-05	1e-05	1e-05	1e-05	1e-05	1e-05	1e-05	1e-05	1e-05	1e-05	1e-05	1e-05	1e-05	1e-05	0.490432	1e-05	1e-05	1e-05	1e-05	1e-05	1e-05	1e-05	1e-05	1e-05
F1_193	S548	S525	1e-05	1e-05	1e-05	1e-05	1e-05	1e-05	0.534861	0.464819	1e-05	1e-05	1e-05	1e-05	1e-05	1e-05	1e-05	1e-05	1e-05	1e-05	1e-05	1e-05	1e-05	1e-05	1e-05	1e-05	1e-05	1e-05	1e-05	1e-05	1e-05	1e-05	1e-05	1e-05	1e-05	1e-05	1e-05	1e-05	1e-05	1e-05	1e-05	1e-05	1e-05	0.527606	0.369041	0.10305	1e-05	1e-05	1e-05
F1_194	S548	S469	1e-05	0.523066	1e-05	1e-05	1e-05	1e-05	1e-05	0.476614	1e-05	1e-05	1e-05	1e-05	1e-05	1e-05	1e-05	1e-05	1e-05	1e-05	1e-05	1e-05	1e-05	1e-05	1e-05	1e-05	1e-05	1e-05	1e-05	1e-05	1e-05	1e-05	1e-05	1e-05	1e-05	1e-05	1e-05	0.480476	1e-05	1e-05	1e-05	1e-05	1e-05	1e-05	0.329315	0.189908	1e-05	1e-05	1e-05
F1_195	S470	S469	1e-05	0.513015	0.209154	0.277521	1e-05	1e-05	1e-05	1e-05	1e-05	1e-05	1e-05	1e-05	1e-05	1e-05	1e-05	1e-05	1e-05	1e-05	1e-05	1e-05	1e-05	1e-05	1e-05	1e-05	1e-05	1e-05	1e-05	1e-05	1e-05	1e-05	1e-05	1e-05	1e-05	1e-05	1e-05	0.381975	0.157485	0.460241	1e-05	1e-05	1e-05	1e-05	1e-05	1e-05	1e-05	1e-05	1e-05
F1_196	S470	S986	1e-05	1e-05	1e-05	0.4707	1e-05	1e-05	1e-05	1e-05	1e-05	1e-05	1e-05	1e-05	1e-05	1e-05	1e-05	1e-05	1e-05	1e-05	1e-05	1e-05	1e-05	1e-05	1e-05	1e-05	1e-05	1e-05	1e-05	1e-05	1e-05	1e-05	0.52898	1e-05	1e-05	1e-05	1e-05	1e-05	1e-05	0.465188	1e-05	1e-05	1e-05	1e-05	1e-05	1e-05	1e-05	1e-05	1e-05
F1_197	S959	S828	1e-05	1e-05	1e-05	1e-05	1e-05	1e-05	1e-05	1e-05	1e-05	1e-05	1e-05	1e-05	1e-05	1e-05	1e-05	1e-05	1e-05	1e-05	1e-05	1e-05	1e-05	1e-05	1e-05	1e-05	1e-05	1e-05	0.503464	1e-05	0.496216	1e-05	1e-05	1e-05	1e-05	1e-05	1e-05	1e-05	1e-05	1e-05	1e-05	1e-05	1e-05	1e-05	1e-05	1e-05	1e-05	1e-05	1e-05
F1_198	S470	S516	1e-05	1e-05	0.396672	0.118892	0.146896	0.33724	1e-05	1e-05	1e-05	1e-05	1e-05	1e-05	1e-05	1e-05	1e-05	1e-05	1e-05	1e-05	1e-05	1e-05	1e-05	1e-05	1e-05	1e-05	1e-05	1e-05	1e-05	1e-05	1e-05	1e-05	1e-05	1e-05	1e-05	1e-05	1e-05	1e-05	1e-05	0.554238	0.113181	0.117456	0.214835	1e-05	1e-05	1e-05	1e-05	1e-05	1e-05
F1_199	S959	S773	1e-05	1e-05	1e-05	1e-05	1e-05	1e-05	1e-05	1e-05	1e-05	1e-05	1e-05	1e-05	1e-05	1e-05	1e-05	1e-05	1e-05	0.492661	1e-05	1e-05	1e-05	1e-05	1e-05	1e-05	1e-05	1e-05	1e-05	1e-05	0.507019	1e-05	1e-05	1e-05	1e-05	1e-05	1e-05	1e-05	1e-05	1e-05	1e-05	1e-05	1e-05	1e-05	1e-05	1e-05	1e-05	1e-05	1e-05
F1_200	S548	S469	1e-05	0.52564	1e-05	1e-05	1e-05	1e-05	1e-05	0.47404	1e-05	1e-05	1e-05	1e-05	1e-05	1e-05	1e-05	1e-05	1e-05	1e-05	1e-05	1e-05	1e-05	1e-05	1e-05	1e-05	1e-05	1e-05	1e-05	1e-05	1e-05	1e-05	1e-05	1e-05	1e-05	1e-05	1e-05	0.225851	0.298119	1e-05	1e-05	1e-05	1e-05	1e-05	0.33512	0.140617	1e-05	1.4e-05	1e-05
F1_201	S548	S805	1e-05	1e-05	1e-05	1e-05	1e-05	1e-05	1e-05	0.492265	1e-05	1e-05	1e-05	1e-05	1e-05	1e-05	1e-05	1e-05	1e-05	1e-05	1e-05	1e-05	1e-05	1e-05	0.507415	1e-05	1e-05	1e-05	1e-05	1e-05	1e-05	1e-05	1e-05	1e-05	1e-05	1e-05	1e-05	1e-05	1e-05	1e-05	1e-05	1e-05	1e-05	1e-05	0.41026	0.042543	1e-05	1e-05	1e-05
F1_202	S470	S805	1e-05	1e-05	0.164098	0.342708	1e-05	1e-05	1e-05	1e-05	1e-05	1e-05	1e-05	1e-05	1e-05	1e-05	1e-05	1e-05	1e-05	1e-05	1e-05	1e-05	1e-05	1e-05	0.028287	0.464607	1e-05	1e-05	1e-05	1e-05	1e-05	1e-05	1e-05	1e-05	1e-05	1e-05	1e-05	1e-05	1e-05	0.499849	1e-05	1e-05	1e-05	1e-05	1e-05	1e-05	1e-05	1e-05	1e-05
F1_203	S959	S990	1e-05	1e-05	1e-05	1e-05	1e-05	1e-05	1e-05	1e-05	1e-05	1e-05	1e-05	1e-05	1e-05	1e-05	1e-05	1e-05	1e-05	1e-05	1e-05	1e-05	1e-05	1e-05	1e-05	1e-05	1e-05	1e-05	1e-05	1e-05	0.449899	1e-05	1e-05	0.549781	1e-05	1e-05	1e-05	1e-05	1e-05	1e-05	0.021603	1e-05	1e-05	1e-05	1e-05	1e-05	1e-05	1e-05	1e-05
F1_204	S470	S717	1e-05	1e-05	0.386177	0.105304	1.1e-05	1e-05	1e-05	1e-05	1e-05	1e-05	1e-05	1e-05	1e-05	1e-05	0.508207	1e-05	1e-05	1e-05	1e-05	1e-05	1e-05	1e-05	1e-05	1e-05	1e-05	1e-05	1e-05	1e-05	1e-05	1e-05	1e-05	1e-05	1e-05	1e-05	1e-05	1e-05	1e-05	0.460823	1e-05	1e-05	1e-05	1e-05	1e-05	1e-05	1e-05	1e-05	1e-05
F1_205	S959	S741	1e-05	1e-05	1e-05	1e-05	1e-05	1e-05	1e-05	1e-05	1e-05	1e-05	1e-05	1e-05	1e-05	1e-05	1e-05	0.499618	1e-05	1e-05	1e-05	1e-05	1e-05	1e-05	1e-05	1e-05	1e-05	1e-05	1e-05	1e-05	0.50006	1e-05	1e-05	1e-05	1.3e-05	1e-05	1e-05	1e-05	1e-05	1e-05	1e-05	1e-05	1e-05	1e-05	1e-05	0.099204	1e-05	1e-05	1e-05
F1_206	S548	S876	1e-05	1e-05	1e-05	1e-05	1e-05	1e-05	1e-05	0.511833	1e-05	1e-05	1e-05	1e-05	1e-05	1e-05	1e-05	1e-05	1e-05	1e-05	1e-05	1e-05	1e-05	1e-05	1e-05	1e-05	1e-05	1e-05	1e-05	0.487847	1e-05	1e-05	1e-05	1e-05	1e-05	1e-05	1e-05	1e-05	1e-05	1e-05	1e-05	1e-05	1e-05	1e-05	0.280689	0.23413	1e-05	1e-05	1e-05
F1_207	S548	S805	1e-05	1e-05	1e-05	1e-05	1e-05	1e-05	1e-05	0.478526	1e-05	1e-05	1e-05	1e-05	1e-05	1e-05	1e-05	1e-05	1e-05	1e-05	1e-05	1e-05	1e-05	1e-05	1e-05	0.521154	1e-05	1e-05	1e-05	1e-05	1e-05	1e-05	1e-05	1e-05	1e-05	1e-05	1e-05	1e-05	1e-05	1e-05	1e-05	1e-05	1e-05	1e-05	0.248004	0.264588	1e-05	1e-05	1e-05
F1_208	S548	S805	1e-05	1e-05	1e-05	1e-05	1e-05	1e-05	1e-05	0.470016	1e-05	1e-05	1e-05	1e-05	1e-05	1e-05	1e-05	1e-05	1e-05	1e-05	1e-05	1e-05	1e-05	1e-05	0.378664	0.15101	1e-05	1e-05	1e-05	1e-05	1e-05	1e-05	1e-05	1e-05	1e-05	1e-05	1e-05	1e-05	1e-05	1e-05	1e-05	1e-05	1e-05	1e-05	0.465128	1e-05	1e-05	1e-05	1e-05
F1_209	S959	S589	1e-05	1e-05	1e-05	1e-05	1e-05	1e-05	1e-05	1e-05	1e-05	1e-05	0.484829	1e-05	1e-05	1e-05	1e-05	1e-05	1e-05	1e-05	1e-05	1e-05	1e-05	1e-05	1e-05	1e-05	1e-05	1e-05	1e-05	1e-05	0.514851	1e-05	1e-05	1e-05	1e-05	1e-05	1e-05	1e-05	1e-05	1e-05	1e-05	1e-05	1e-05	1e-05	1e-05	1e-05	1e-05	0.495292	1e-05
F1_210	S470	S516	1e-05	1e-05	0.479039	1e-05	0.107333	0.413318	1e-05	1e-05	1e-05	1e-05	1e-05	1e-05	1e-05	1e-05	1e-05	1e-05	1e-05	1e-05	1e-05	1e-05	1e-05	1e-05	1e-05	1e-05	1e-05	1e-05	1e-05	1e-05	1e-05	1e-05	1e-05	1e-05	1e-05	1e-05	1e-05	1e-05	1e-05	0.486066	0.253776	1e-05	0.259858	1e-05	1e-05	1e-05	1e-05	1e-05	1e-05
F1_211	S548	S805	1e-05	1e-05	1e-05	1e-05	1e-05	1e-05	1e-05	0.488423	1e-05	1e-05	1e-05	1e-05	1e-05	1e-05	1e-05	1e-05	1e-05	1e-05	1e-05	1e-05	1e-05	1e-05	0.511257	1e-05	1e-05	1e-05	1e-05	1e-05	1e-05	1e-05	1e-05	1e-05	1e-05	1e-05	1e-05	1e-05	1e-05	1e-05	1e-05	1e-05	1e-05	1e-05	0.348256	0.167087	1e-05	1e-05	1e-05
F1_212	S959	S469	1e-05	0.501812	1e-05	1e-05	1e-05	1e-05	1e-05	1e-05	1e-05	1e-05	1e-05	1e-05	1e-05	1e-05	1e-05	1e-05	1e-05	1e-05	1e-05	1e-05	1e-05	1e-05	1e-05	1e-05	1e-05	1e-05	1e-05	1e-05	0.497868	1e-05	1e-05	1e-05	1e-05	1e-05	1e-05	0.154956	0.328117	1e-05	1e-05	1e-05	1e-05	1e-05	1e-05	1e-05	1e-05	1e-05	1e-05
F1_213	S548	S805	1e-05	1e-05	1e-05	1e-05	1e-05	1e-05	1e-05	0.492076	1e-05	1e-05	1e-05	1e-05	1e-05	1e-05	1e-05	1e-05	1e-05	1e-05	1e-05	1e-05	1e-05	1e-05	1e-05	0.507604	1e-05	1e-05	1e-05	1e-05	1e-05	1e-05	1e-05	1e-05	1e-05	1e-05	1e-05	1e-05	1e-05	1e-05	1e-05	1e-05	1e-05	1e-05	0.407834	0.07308	1e-05	1e-05	1e-05
F1_214	S548	S469	1e-05	0.505583	1e-05	1e-05	1e-05	1e-05	1e-05	0.494097	1e-05	1e-05	1e-05	1e-05	1e-05	1e-05	1e-05	1e-05	1e-05	1e-05	1e-05	1e-05	1e-05	1e-05	1e-05	1e-05	1e-05	1e-05	1e-05	1e-05	1e-05	1e-05	1e-05	1e-05	1e-05	1e-05	1e-05	1e-05	0.491696	1e-05	1e-05	1e-05	1e-05	1e-05	0.34624	0.161764	1e-05	1e-05	1e-05
F1_215	S548	S661	1e-05	1e-05	1e-05	1e-05	1e-05	1e-05	1e-05	0.463194	1e-05	1e-05	1e-05	1e-05	0.536486	1e-05	1e-05	1e-05	1e-05	1e-05	1e-05	1e-05	1e-05	1e-05	1e-05	1.1e-05	1e-05	1e-05	1e-05	1e-05	1e-05	1e-05	1e-05	1e-05	1e-05	1e-05	1e-05	1e-05	1e-05	1e-05	1e-05	1e-05	1e-05	1e-05	0.333151	0.128283	1e-05	1e-05	1e-05
F1_216	S548	S799	1e-05	1e-05	1e-05	1e-05	1e-05	1e-05	1e-05	0.489117	1e-05	1e-05	1e-05	1e-05	1e-05	1e-05	1e-05	1e-05	1e-05	1e-05	1e-05	1e-05	1e-05	0.510563	1e-05	1e-05	1e-05	1e-05	1e-05	1e-05	1e-05	1e-05	1e-05	1e-05	1e-05	1e-05	1e-05	1e-05	1e-05	1e-05	1e-05	1e-05	1e-05	1e-05	0.351991	0.135545	1e-05	1e-05	1e-05
F1_217	S470	S799	1e-05	1e-05	1e-05	0.50269	1e-05	1e-05	1e-05	1e-05	1e-05	1e-05	1e-05	1e-05	1e-05	1e-05	1e-05	1e-05	1e-05	1e-05	1e-05	1e-05	1e-05	0.49699	1e-05	1e-05	1e-05	1e-05	1e-05	1e-05	1e-05	1e-05	1e-05	1e-05	1e-05	1e-05	1e-05	1e-05	0.052662	0.488159	1e-05	1e-05	1e-05	1e-05	1e-05	1e-05	1e-05	1e-05	1e-05
F1_218	S548	S976	1e-05	1e-05	1e-05	1e-05	1e-05	1e-05	1e-05	0.502079	1e-05	1e-05	1e-05	1e-05	1e-05	1e-05	1e-05	1e-05	1e-05	1e-05	1e-05	1e-05	1e-05	1e-05	1e-05	1e-05	1e-05	1e-05	1e-05	1e-05	1e-05	0.497601	1e-05	1e-05	1e-05	1e-05	1e-05	1e-05	1e-05	1e-05	1e-05	1e-05	1e-05	1e-05	0.233627	0.257777	1e-05	1e-05	1e-05
F1_219	S548	S976	1e-05	1e-05	1e-05	1e-05	1e-05	1e-05	1e-05	0.502601	1e-05	1e-05	1e-05	1e-05	1e-05	1e-05	1e-05	1e-05	1e-05	1e-05	1e-05	1e-05	1e-05	1e-05	1e-05	1e-05	1e-05	1e-05	1e-05	1e-05	1e-05	0.497079	1e-05	1e-05	1e-05	1e-05	1e-05	1e-05	1e-05	1e-05	1e-05	1e-05	1e-05	1e-05	0.31563	0.183176	1e-05	1e-05	1e-05
F1_220	S470	S990	1e-05	1e-05	0.511417	1e-05	1e-05	1e-05	1e-05	1e-05	1e-05	1e-05	1e-05	1e-05	1e-05	1e-05	1e-05	1e-05	1.4e-05	1e-05	1e-05	1e-05	1e-05	1e-05	1e-05	1e-05	1e-05	1e-05	1e-05	1e-05	1e-05	1e-05	1e-05	0.488259	1e-05	1e-05	1e-05	1e-05	1e-05	0.514444	1e-05	1e-05	1e-05	1e-05	1e-05	1e-05	1e-05	1e-05	1e-05
F1_221	S548	S717	1e-05	1e-05	1e-05	1e-05	1e-05	1e-05	1e-05	0.514993	1e-05	1e-05	1.4e-05	1e-05	1e-05	1e-05	0.484683	1e-05	1e-05	1e-05	1e-05	1e-05	1e-05	1e-05	1e-05	1e-05	1e-05	1e-05	1e-05	1e-05	1e-05	1e-05	1e-05	1e-05	1e-05	1e-05	1e-05	1e-05	1e-05	1e-05	1e-05	1e-05	1e-05	1e-05	0.412996	0.113276	1e-05	1e-05	1e-05
F1_222	S548	S516	1e-05	1e-05	1e-05	1e-05	1e-05	0.488511	1e-05	0.511169	1e-05	1e-05	1e-05	1e-05	1e-05	1e-05	1e-05	1e-05	1e-05	1e-05	1e-05	1e-05	1e-05	1e-05	1e-05	1e-05	1e-05	1e-05	1e-05	1e-05	1e-05	1e-05	1e-05	1e-05	1e-05	1e-05	1e-05	1e-05	1e-05	1e-05	0.111423	0.072509	0.300859	1e-05	0.414999	0.09993	1e-05	1e-05	1e-05
F1_223	S548	S828	1e-05	1e-05	1e-05	1e-05	1e-05	1e-05	1e-05	0.498042	1e-05	1e-05	1e-05	1e-05	1e-05	1e-05	1e-05	1e-05	2e-05	1e-05	1e-05	1e-05	1e-05	1e-05	1e-05	1e-05	1e-05	1e-05	0.501625	1e-05	1e-05	1e-05	1e-05	1e-05	1e-05	1.3e-05	1e-05	1e-05	1e-05	1e-05	1e-05	1e-05	1e-05	1e-05	0.380011	0.163956	1e-05	1e-05	1e-05
F1_224	S548	S807	1e-05	1e-05	1e-05	1e-05	1e-05	1e-05	1e-05	0.508901	1e-05	1e-05	1e-05	1e-05	1e-05	1e-05	1e-05	1e-05	1e-05	1e-05	1e-05	1e-05	1e-05	1e-05	1e-05	1e-05	0.490779	1e-05	1e-05	1e-05	1e-05	1e-05	1e-05	1e-05	1e-05	1e-05	1e-05	1e-05	1e-05	1e-05	1e-05	1e-05	1e-05	1e-05	0.448734	0.084293	1e-05	1e-05	1e-05
F1_225	S548	S702	1e-05	1e-05	1e-05	1e-05	1e-05	1e-05	1e-05	0.463138	1e-05	1e-05	1e-05	1e-05	1e-05	0.536541	1e-05	1e-05	1e-05	1e-05	1e-05	1e-05	1e-05	1e-05	1e-05	1e-05	1e-05	1e-05	1e-05	1e-05	1.1e-05	1e-05	1e-05	1e-05	1e-05	1e-05	1e-05	1e-05	1e-05	1e-05	1e-05	1e-05	1e-05	1e-05	0.322978	0.175034	1e-05	1e-05	1e-05
F1_226	S959	S805	1e-05	1e-05	1e-05	1e-05	1e-05	1e-05	1e-05	1e-05	1e-05	1e-05	1e-05	1e-05	1e-05	1e-05	1e-05	1e-05	1e-05	1e-05	1e-05	1e-05	1e-05	1e-05	1e-05	0.500367	1e-05	1e-05	1e-05	1e-05	0.499313	1e-05	1e-05	1e-05	1e-05	1e-05	1e-05	1e-05	1e-05	1e-05	0.045146	1e-05	1e-05	1e-05	1e-05	1e-05	1e-05	1e-05	1e-05
F1_227	S470	S876	1e-05	1e-05	0.220369	0.27195	1e-05	1e-05	1e-05	1e-05	1e-05	1e-05	1e-05	1e-05	1e-05	1e-05	1e-05	1e-05	1e-05	1e-05	1e-05	1e-05	1e-05	1e-05	1e-05	1e-05	1e-05	1e-05	1e-05	0.507371	1e-05	1e-05	1e-05	1e-05	1e-05	1e-05	1e-05	1e-05	1e-05	0.548461	1e-05	1e-05	1e-05	1e-05	1e-05	1e-05	1e-05	1e-05	1e-05
F1_228	S548	S525	1e-05	1e-05	1e-05	1e-05	1e-05	1e-05	0.556088	0.443592	1e-05	1e-05	1e-05	1e-05	1e-05	1e-05	1e-05	1e-05	1e-05	1e-05	1e-05	1e-05	1e-05	1e-05	1e-05	1e-05	1e-05	1e-05	1e-05	1e-05	1e-05	1e-05	1e-05	1e-05	1e-05	1e-05	1e-05	1e-05	1e-05	1e-05	1e-05	1e-05	1.4e-05	0.510279	0.365484	0.123934	1e-05	1e-05	1e-05
F1_229	S548	S805	1e-05	1e-05	1e-05	1e-05	1e-05	0.003499	1e-05	0.50379	1e-05	1e-05	1e-05	1e-05	1e-05	1e-05	1e-05	1e-05	1e-05	1e-05	1e-05	1e-05	1e-05	1e-05	0.308851	0.18356	1e-05	1e-05	1e-05	1e-05	1e-05	1e-05	1e-05	1e-05	1e-05	1e-05	1e-05	1e-05	1e-05	1e-05	1e-05	1e-05	0.09753	1e-05	0.410198	0.042619	1e-05	1e-05	1e-05
F1_230	S548	S876	1e-05	1e-05	1e-05	1e-05	1e-05	1.9e-05	1e-05	0.536709	1e-05	1e-05	1e-05	1e-05	1e-05	1e-05	1e-05	1e-05	1e-05	1e-05	1e-05	1e-05	1e-05	1e-05	1e-05	1e-05	1e-05	1e-05	1e-05	0.462963	1e-05	1e-05	1e-05	1e-05	1e-05	1e-05	1e-05	1e-05	1e-05	1e-05	1e-05	1e-05	1e-05	1e-05	0.435595	0.112376	1e-05	1e-05	1e-05
F1_231	S548	S702	1e-05	1e-05	1e-05	1e-05	1e-05	1e-05	1e-05	0.493168	1e-05	1e-05	1e-05	1e-05	1e-05	0.506512	1e-05	1e-05	1e-05	1e-05	1e-05	1e-05	1e-05	1e-05	1e-05	1e-05	1e-05	1e-05	1e-05	1e-05	1e-05	1e-05	1e-05	1e-05	1e-05	1e-05	0.022248	1e-05	1e-05	1e-05	1e-05	1e-05	1e-05	1e-05	0.446681	1e-05	1e-05	1e-05	1e-05
F1_232	S548	S805	1e-05	1e-05	1e-05	1e-05	1e-05	1e-05	1e-05	0.497839	1e-05	1e-05	1e-05	1e-05	1e-05	1e-05	1e-05	1e-05	1e-05	1e-05	1e-05	1e-05	1e-05	1e-05	1e-05	0.501841	1e-05	1e-05	1e-05	1e-05	1e-05	1e-05	1e-05	1e-05	1e-05	1e-05	1e-05	1e-05	1e-05	1e-05	1e-05	1e-05	1e-05	1e-05	0.495117	1e-05	1e-05	1e-05	1e-05
F1_233	S959	S805	1e-05	1e-05	1e-05	1e-05	1e-05	1e-05	1e-05	1e-05	1e-05	1e-05	1e-05	1e-05	1e-05	1e-05	1e-05	1e-05	1e-05	1e-05	1e-05	1e-05	1e-05	1e-05	0.423809	0.083513	1e-05	1e-05	1e-05	1e-05	0.492368	1e-05	1e-05	1e-05	1e-05	1e-05	1e-05	1e-05	1e-05	1e-05	1e-05	1e-05	1e-05	1e-05	1e-05	1e-05	1e-05	1e-05	1e-05
F1_234	S470	S741	1e-05	1e-05	0.158711	0.33145	1e-05	1e-05	1e-05	1e-05	1e-05	1e-05	1e-05	1e-05	1e-05	1e-05	1e-05	0.509529	1e-05	1e-05	1e-05	1e-05	1e-05	1e-05	1e-05	1e-05	1e-05	1e-05	1e-05	1e-05	1e-05	1e-05	1e-05	1e-05	1e-05	1e-05	1e-05	1e-05	1e-05	0.503769	1e-05	1e-05	1e-05	1e-05	1e-05	1e-05	1e-05	1e-05	1e-05
F1_235	S548	S876	1e-05	1e-05	1e-05	1e-05	1e-05	1e-05	1e-05	0.488413	1e-05	1e-05	1e-05	1e-05	1e-05	1e-05	1e-05	1e-05	1e-05	1e-05	1e-05	1e-05	1e-05	1e-05	1e-05	1e-05	1e-05	1e-05	1e-05	0.511267	1e-05	1e-05	1e-05	1e-05	1e-05	1e-05	1e-05	1e-05	1e-05	1e-05	1e-05	1e-05	1e-05	1e-05	0.432383	0.073294	1e-05	1e-05	1e-05
F1_236	S548	S469	1e-05	0.502297	1e-05	1e-05	1e-05	1e-05	1e-05	0.497383	1e-05	1e-05	1e-05	1e-05	1e-05	1e-05	1e-05	1e-05	1e-05	1e-05	1e-05	1e-05	1e-05	1e-05	1e-05	1e-05	1e-05	1e-05	1e-05	1e-05	1e-05	1e-05	1e-05	1e-05	1e-05	1e-05	1e-05	0.363307	0.143095	1e-05	1e-05	1e-05	1e-05	1e-05	0.380234	0.113074	1e-05	1e-05	1e-05
F1_237	S470	S741	1e-05	1e-05	0.297242	0.191985	1e-05	1e-05	1e-05	1e-05	1e-05	1e-05	1e-05	1e-05	1e-05	1e-05	1e-05	0.510462	1e-05	1e-05	1e-05	1e-05	1e-05	1e-05	1e-05	1e-05	1e-05	1e-05	1e-05	1e-05	1e-05	1e-05	1e-05	1e-05	1e-05	1.1e-05	1e-05	1e-05	1e-05	0.464974	1e-05	1e-05	1e-05	1e-05	1e-05	1e-05	1e-05	1e-05	1e-05
F1_238	S959	S661	1e-05	1e-05	1e-05	1e-05	1e-05	1e-05	1e-05	1e-05	1e-05	1e-05	1e-05	1e-05	0.49813	1e-05	1e-05	1e-05	1e-05	1e-05	1e-05	1e-05	1e-05	1e-05	1e-05	1e-05	1e-05	1e-05	1e-05	1e-05	0.50155	1e-05	1e-05	1e-05	1e-05	1e-05	1e-05	1e-05	1e-05	1e-05	1e-05	1e-05	1e-05	1e-05	1e-05	1e-05	1e-05	1e-05	1e-05
F1_239	S959	S990	1e-05	1e-05	1e-05	1e-05	1e-05	1e-05	1e-05	1e-05	1e-05	1e-05	1e-05	1e-05	1e-05	1e-05	1e-05	1e-05	1e-05	1e-05	1e-05	1e-05	1e-05	1e-05	1e-05	1e-05	1e-05	1e-05	1e-05	1e-05	0.490858	1e-05	1e-05	0.508822	1e-05	1e-05	1e-05	1e-05	1e-05	1e-05	1e-05	1e-05	1e-05	1e-05	1e-05	1e-05	1e-05	1e-05	1e-05
F1_240	S614	S799	1e-05	1e-05	1e-05	1e-05	1e-05	1e-05	1e-05	1e-05	1e-05	1e-05	1e-05	0.518192	1e-05	1e-05	1e-05	1e-05	1e-05	1e-05	1e-05	1e-05	1e-05	0.481488	1e-05	1e-05	1e-05	1e-05	1e-05	1e-05	1e-05	1e-05	1e-05	1e-05	1e-05	1e-05	1e-05	1e-05	1e-05	1e-05	1e-05	1e-05	1e-05	1e-05	1e-05	1e-05	1e-05	1e-05	0.553221
F1_241	S614	S516	1e-05	1e-05	1e-05	1e-05	0.511438	1e-05	1e-05	1e-05	1e-05	1e-05	1e-05	0.488242	1e-05	1e-05	1e-05	1e-05	1e-05	1e-05	1e-05	1e-05	1e-05	1e-05	1e-05	1e-05	1e-05	1e-05	1e-05	1e-05	1e-05	1e-05	1e-05	1e-05	1e-05	1e-05	1e-05	0.034583	1e-05	1e-05	0.111158	0.23144	0.131038	1e-05	1e-05	1e-05	1e-05	1e-05	0.4915
F1_242	S753	S811	1e-05	1e-05	1e-05	1e-05	1e-05	1e-05	1e-05	1e-05	1e-05	1e-05	1e-05	1e-05	1e-05	1e-05	1e-05	1e-05	0.519362	1e-05	1e-05	1e-05	1e-05	1e-05	1e-05	1e-05	1e-05	0.480318	1e-05	1e-05	1e-05	1e-05	1e-05	1e-05	1e-05	1e-05	1e-05	1e-05	1e-05	1e-05	1e-05	1e-05	0.008603	1e-05	1e-05	1e-05	1e-05	1e-05	1e-05
F1_243	S614	S516	1e-05	1e-05	1e-05	1e-05	1e-05	0.5033	1e-05	1e-05	1e-05	1e-05	1e-05	0.49638	1e-05	1e-05	1e-05	1e-05	1e-05	1e-05	1e-05	1e-05	1e-05	1e-05	1e-05	1e-05	1e-05	1e-05	1e-05	1e-05	1e-05	1e-05	1e-05	1e-05	1e-05	1e-05	1e-05	1e-05	1e-05	1e-05	0.181172	1e-05	0.326195	1e-05	1e-05	1e-05	1e-05	1e-05	0.492333
F1_244	S614	S783	1e-05	1e-05	1e-05	1e-05	1e-05	1e-05	1e-05	1e-05	1e-05	1e-05	1e-05	0.514368	1e-05	1e-05	1e-05	1e-05	1e-05	1e-05	0.485312	1e-05	1e-05	1e-05	1e-05	1e-05	1e-05	1e-05	1e-05	1e-05	1e-05	1e-05	1e-05	1e-05	1e-05	1e-05	1e-05	1e-05	1e-05	1e-05	1e-05	1e-05	1e-05	1e-05	1e-05	1e-05	1e-05	1e-05	0.497993
F1_245	S753	S828	1e-05	1e-05	1e-05	1e-05	1e-05	1e-05	1e-05	1e-05	1e-05	1e-05	1e-05	1e-05	1e-05	1e-05	1e-05	1e-05	0.49591	1e-05	1e-05	1e-05	1e-05	1.3e-05	1e-05	1e-05	1e-05	1e-05	0.503767	1e-05	1e-05	1e-05	1e-05	1e-05	1e-05	1e-05	1e-05	1e-05	1e-05	1e-05	1e-05	1e-05	1e-05	1e-05	1e-05	1e-05	1e-05	1e-05	1e-05
F1_246	S614	S828	1e-05	1e-05	1e-05	1e-05	1e-05	1e-05	1e-05	1e-05	1e-05	1e-05	1e-05	0.492755	1e-05	1e-05	1e-05	1e-05	1e-05	1e-05	1e-05	1e-05	1e-05	1e-05	1e-05	1e-05	1e-05	1e-05	0.506925	1e-05	1e-05	1e-05	1e-05	1e-05	1e-05	1e-05	1e-05	1e-05	1e-05	1e-05	1e-05	1e-05	1e-05	1e-05	1e-05	1e-05	1e-05	1e-05	0.45777
F1_247	S614	S516	1e-05	1e-05	1e-05	1e-05	0.304874	0.202243	1e-05	1e-05	1e-05	1e-05	1e-05	0.492572	1e-05	1e-05	1e-05	1e-05	1e-05	1e-05	1e-05	1e-05	1e-05	1.1e-05	1e-05	1e-05	1e-05	1e-05	1e-05	1e-05	1e-05	1e-05	1e-05	1e-05	1e-05	1e-05	1e-05	1e-05	1e-05	1e-05	1e-05	0.209019	0.279162	1e-05	1e-05	1e-05	1e-05	1e-05	0.511519
F1_248	S753	S986	1e-05	1e-05	1e-05	1e-05	1e-05	1e-05	1e-05	1e-05	1e-05	1e-05	1e-05	1e-05	1e-05	1.2e-05	1e-05	1e-05	0.49435	1e-05	1e-05	1e-05	1e-05	1e-05	1e-05	1e-05	1e-05	1e-05	1e-05	1e-05	1e-05	1e-05	0.505328	1e-05	1e-05	1e-05	1e-05	1e-05	1e-05	1e-05	1e-05	1e-05	1e-05	1e-05	0.030074	1.5e-05	1e-05	1e-05	1e-05
F1_249	S614	S986	1e-05	1e-05	1e-05	1e-05	1e-05	1e-05	1e-05	1e-05	1e-05	1e-05	1e-05	0.516333	1e-05	1e-05	1e-05	1e-05	1e-05	1e-05	1e-05	1e-05	1e-05	1e-05	1e-05	1e-05	1e-05	1e-05	1e-05	1e-05	1e-05	1e-05	0.483347	1e-05	1e-05	1e-05	1e-05	1e-05	1e-05	1e-05	1e-05	1e-05	1e-05	1e-05	1e-05	1e-05	1e-05	1e-05	0.513795
F1_250	S614	S741	1e-05	1e-05	1e-05	1e-05	1e-05	1e-05	1e-05	1e-05	1e-05	1e-05	1e-05	0.511601	1e-05	1e-05	1e-05	0.488079	1e-05	1e-05	1e-05	1e-05	1e-05	1e-05	1e-05	1e-05	1e-05	1e-05	1e-05	1e-05	1e-05	1e-05	1e-05	1e-05	1e-05	1e-05	1e-05	1e-05	1e-05	1e-05	1e-05	1e-05	1e-05	1e-05	1e-05	0.04982	1e-05	1e-05	0.506771
F1_251	S614	S516	1e-05	1e-05	1e-05	1e-05	0.178231	0.311047	1e-05	1e-05	1e-05	1e-05	1e-05	0.510412	1e-05	1e-05	1e-05	1e-05	1e-05	1e-05	1e-05	1e-05	1e-05	1e-05	1e-05	1e-05	1e-05	1e-05	1e-05	1e-05	1e-05	1e-05	1e-05	1e-05	1e-05	1e-05	1e-05	1e-05	1e-05	1e-05	0.261885	1e-05	0.226687	1e-05	1e-05	1e-05	1e-05	1e-05	0.511128
F1_252	S614	S589	1e-05	1e-05	1e-05	1e-05	1e-05	1e-05	1e-05	1e-05	1e-05	1e-05	0.533964	0.465715	1e-05	1e-05	1e-05	1e-05	1e-05	1e-05	1e-05	1e-05	1e-05	1e-05	1e-05	1e-05	1e-05	1e-05	1.1e-05	1e-05	1e-05	1e-05	1e-05	1e-05	1e-05	1e-05	1e-05	1e-05	1e-05	1e-05	1e-05	1e-05	1e-05	1e-05	1e-05	1e-05	1e-05	0.514024	0.485666
F1_253	S614	S990	1e-05	1e-05	1e-05	1e-05	1e-05	1e-05	1e-05	1e-05	1e-05	1e-05	1e-05	0.464822	1e-05	1e-05	1e-05	1e-05	1e-05	1e-05	1e-05	1e-05	1e-05	1e-05	1e-05	1e-05	1e-05	1e-05	1e-05	1e-05	1e-05	1e-05	1e-05	0.534858	1e-05	1e-05	1e-05	0.011902	1e-05	1e-05	1e-05	1e-05	1e-05	1e-05	1e-05	1e-05	1e-05	1e-05	0.476828
F1_254	S753	S741	1e-05	1e-05	1e-05	1e-05	1e-05	1e-05	1e-05	1e-05	1e-05	1e-05	1e-05	1e-05	1e-05	1e-05	1e-05	0.545165	0.454515	1e-05	1e-05	1e-05	1e-05	1e-05	1e-05	1e-05	1e-05	1e-05	1e-05	1e-05	1e-05	1e-05	1e-05	1e-05	1e-05	1e-05	1e-05	1e-05	0.02895	1e-05	1e-05	1e-05	1e-05	1e-05	1e-05	1e-05	1e-05	1e-05	1e-05
F1_255	S614	S469	1e-05	0.510143	1e-05	1e-05	1e-05	1e-05	1e-05	1e-05	1e-05	1e-05	1e-05	0.489537	1e-05	1e-05	1e-05	1e-05	1e-05	1e-05	1e-05	1e-05	1e-05	1e-05	1e-05	1e-05	1e-05	1e-05	1e-05	1e-05	1e-05	1e-05	1e-05	1e-05	1e-05	1e-05	1e-05	0.247142	0.258187	1e-05	1e-05	1e-05	1e-05	1e-05	1e-05	1e-05	1e-05	1e-05	0.494371
F1_256	S614	S805	1e-05	1e-05	1e-05	1e-05	1e-05	1e-05	1e-05	1e-05	1e-05	1e-05	1e-05	0.49076	1e-05	1e-05	1e-05	1e-05	1e-05	1e-05	1e-05	1e-05	1e-05	1e-05	0.50892	1e-05	1e-05	1e-05	1e-05	1e-05	1e-05	1e-05	1e-05	1e-05	1e-05	1e-05	1e-05	1e-05	1e-05	1e-05	1e-05	1e-05	1e-05	1e-05	1e-05	1e-05	1e-05	1e-05	0.480178
F1_257	S753	S783	1e-05	1e-05	1e-05	1e-05	1e-05	1e-05	1e-05	1e-05	1e-05	1e-05	1e-05	1e-05	1e-05	1e-05	1e-05	1e-05	0.499879	1e-05	0.499791	1e-05	1e-05	1e-05	1e-05	1e-05	1e-05	1e-05	1.9e-05	1e-05	1e-05	1e-05	1e-05	1e-05	1e-05	1e-05	1e-05	1e-05	1e-05	1e-05	1e-05	1e-05	1e-05	1e-05	1e-05	1e-05	1e-05	1e-05	1e-05
F1_258	S753	S807	1e-05	1e-05	1e-05	1e-05	1e-05	1e-05	1e-05	1e-05	1e-05	1e-05	1e-05	1e-05	1e-05	1e-05	1e-05	1e-05	0.503589	1e-05	1e-05	1e-05	1e-05	1e-05	1e-05	1e-05	0.496091	1e-05	1e-05	1e-05	1e-05	1e-05	1e-05	1e-05	1e-05	1e-05	1e-05	1e-05	0.007494	1e-05	1e-05	1e-05	1e-05	1e-05	1e-05	1e-05	1e-05	1e-05	1e-05
F1_259	S614	S828	1e-05	1e-05	1e-05	1e-05	1e-05	1e-05	1e-05	1e-05	1e-05	1e-05	1e-05	0.477618	1e-05	1e-05	1e-05	1e-05	1e-05	1e-05	1e-05	1e-05	1e-05	1e-05	1e-05	1e-05	1e-05	1e-05	0.522062	1e-05	1e-05	1e-05	1e-05	1e-05	1e-05	1e-05	1e-05	1e-05	1e-05	1e-05	1e-05	1e-05	1e-05	1e-05	1e-05	1e-05	1e-05	1e-05	0.484255
F1_260	S753	S876	1e-05	1e-05	1e-05	1e-05	1e-05	1e-05	1e-05	1e-05	1e-05	1e-05	1e-05	1e-05	1e-05	1e-05	1e-05	1e-05	0.495596	1e-05	1e-05	1e-05	1e-05	1e-05	1e-05	1e-05	1e-05	1e-05	1e-05	0.504084	1e-05	1e-05	1e-05	1e-05	1e-05	1e-05	1e-05	1e-05	1e-05	1e-05	1e-05	1e-05	1e-05	1e-05	1e-05	1e-05	1e-05	1e-05	1e-05
F1_261	S614	S805	1e-05	1e-05	1e-05	1e-05	1e-05	1e-05	1e-05	1e-05	1e-05	1e-05	1e-05	0.496922	1e-05	1e-05	1e-05	1e-05	1e-05	1e-05	1e-05	1e-05	1e-05	1e-05	0.459223	0.043545	1e-05	1e-05	1e-05	1e-05	1e-05	1e-05	1e-05	1e-05	1e-05	1e-05	1e-05	1e-05	1e-05	1e-05	1e-05	1e-05	1e-05	1e-05	1e-05	1e-05	1e-05	1e-05	0.527025
F1_262	S753	S807	1e-05	1e-05	1e-05	1e-05	1e-05	1e-05	1e-05	1e-05	1e-05	1e-05	1e-05	1e-05	1e-05	1e-05	1e-05	1e-05	0.501874	1e-05	1e-05	1e-05	1e-05	1e-05	1e-05	1e-05	0.497806	1e-05	1e-05	1e-05	1e-05	1e-05	1e-05	1e-05	1e-05	1e-05	1e-05	1e-05	1e-05	1e-05	0.002933	1e-05	1e-05	1e-05	1e-05	1e-05	1e-05	1e-05	1e-05
F1_263	S614	S702	1e-05	1e-05	1e-05	1e-05	1e-05	1e-05	1e-05	1e-05	1e-05	1e-05	1e-05	0.505156	1.7e-05	0.494517	1e-05	1e-05	1e-05	1e-05	1e-05	1e-05	1e-05	1e-05	1e-05	1e-05	1e-05	1e-05	1e-05	1e-05	1e-05	1e-05	1e-05	1e-05	1e-05	1e-05	1e-05	1e-05	1e-05	1e-05	1e-05	1e-05	1e-05	1e-05	1e-05	1e-05	1e-05	1e-05	0.498994
F1_264	S753	S661	1e-05	1e-05	1e-05	1e-05	1e-05	1e-05	1e-05	1e-05	1e-05	1e-05	1e-05	1e-05	0.481375	1e-05	1e-05	1e-05	0.518305	1e-05	1e-05	1e-05	1e-05	1e-05	1e-05	1e-05	1e-05	1e-05	1e-05	1e-05	1e-05	1e-05	1e-05	1e-05	1e-05	1e-05	1e-05	1e-05	1e-05	1e-05	1e-05	1e-05	1e-05	1e-05	1e-05	1e-05	1e-05	1e-05	1e-05
F1_265	S614	S990	1e-05	1e-05	1e-05	1e-05	1e-05	1e-05	1e-05	1e-05	1e-05	1e-05	1e-05	0.467897	1e-05	1e-05	1e-05	1e-05	1e-05	1e-05	1e-05	1e-05	1e-05	1e-05	1e-05	1e-05	1e-05	1e-05	1e-05	1e-05	1e-05	1e-05	1e-05	0.531783	1e-05	1e-05	1e-05	0.050786	1e-05	1e-05	1e-05	1e-05	1e-05	1e-05	1e-05	1e-05	1e-05	1e-05	0.395869
F1_266	S614	S702	1e-05	1e-05	1e-05	1e-05	1e-05	1e-05	1e-05	1e-05	1e-05	1e-05	1e-05	0.490866	1e-05	0.508814	1e-05	1e-05	1e-05	1e-05	1e-05	1e-05	1e-05	1e-05	1e-05	1e-05	1e-05	1e-05	1e-05	1e-05	1e-05	1e-05	1e-05	1e-05	1e-05	1e-05	1e-05	1e-05	1e-05	1e-05	1e-05	1e-05	1e-05	1e-05	1e-05	1e-05	1e-05	1e-05	0.489442
F1_267	S614	S805	1e-05	1e-05	1e-05	1e-05	1e-05	1e-05	1e-05	1e-05	1e-05	1e-05	1e-05	0.486017	1e-05	1e-05	1e-05	1e-05	1e-05	1e-05	1e-05	1e-05	1.1e-05	1e-05	1e-05	0.513662	1e-05	1e-05	1e-05	1e-05	1e-05	1e-05	1e-05	1e-05	1e-05	1e-05	1e-05	1e-05	1e-05	1e-05	1e-05	1e-05	1e-05	1e-05	1e-05	1e-05	1e-05	1e-05	0.473635
F1_268	S753	S741	1e-05	1e-05	1e-05	1e-05	1e-05	1e-05	1e-05	1e-05	1e-05	1e-05	1e-05	1e-05	1e-05	1e-05	1e-05	0.476038	0.523642	1e-05	1e-05	1e-05	1e-05	1e-05	1e-05	1e-05	1e-05	1e-05	1e-05	1e-05	1e-05	1e-05	1e-05	1e-05	1e-05	1e-05	1e-05	1e-05	1e-05	1e-05	1e-05	0.015874	0.056902	1e-05	1e-05	1e-05	1e-05	1e-05	1e-05
F1_269	S753	S876	1e-05	1e-05	1e-05	1e-05	1e-05	1e-05	1e-05	1e-05	1e-05	1e-05	1e-05	1e-05	1e-05	1e-05	1e-05	1e-05	0.510784	1e-05	1e-05	1e-05	1e-05	1e-05	1e-05	1e-05	1e-05	1e-05	1e-05	0.488896	1e-05	1e-05	1e-05	1e-05	1e-05	1e-05	1e-05	1e-05	1e-05	1e-05	1e-05	1e-05	0.070446	1e-05	1e-05	1e-05	1e-05	1e-05	1e-05
F1_270	S753	S807	1e-05	1e-05	1e-05	1e-05	1e-05	1e-05	1e-05	1e-05	1e-05	1e-05	1e-05	1e-05	1e-05	1.1e-05	1e-05	1e-05	0.45658	1e-05	1e-05	1e-05	1e-05	1e-05	1e-05	1e-05	0.543099	1e-05	1e-05	1e-05	1e-05	1e-05	1e-05	1e-05	1e-05	1e-05	1e-05	1e-05	1e-05	1e-05	1e-05	1e-05	1e-05	1e-05	1e-05	1e-05	1e-05	1e-05	1e-05
F1_271	S753	S661	1e-05	1e-05	1e-05	1e-05	1e-05	1e-05	1e-05	1e-05	1e-05	1e-05	1e-05	1e-05	0.480511	1e-05	1e-05	1e-05	0.519169	1e-05	1e-05	1e-05	1e-05	1e-05	1e-05	1e-05	1e-05	1e-05	1e-05	1e-05	1e-05	1e-05	1e-05	1e-05	1e-05	1e-05	1e-05	1e-05	1e-05	1e-05	1e-05	1e-05	1e-05	1e-05	1e-05	1e-05	1e-05	1e-05	1e-05
F1_272	S753	S986	1e-05	1e-05	1e-05	1e-05	1e-05	1e-05	1e-05	1e-05	1e-05	1e-05	1e-05	1.1e-05	1e-05	1e-05	1e-05	1e-05	0.520815	1e-05	1e-05	1e-05	1e-05	1e-05	1e-05	1e-05	1e-05	1e-05	1e-05	1e-05	1e-05	1e-05	0.478864	1e-05	1e-05	1e-05	1e-05	1e-05	1e-05	1e-05	1e-05	1e-05	1e-05	1e-05	1e-05	0.057478	1e-05	1e-05	1e-05
F1_273	S614	S805	1e-05	1e-05	1e-05	1e-05	1e-05	1e-05	1e-05	1e-05	1e-05	1e-05	1e-05	0.501457	1e-05	1e-05	1e-05	1e-05	1e-05	1e-05	1e-05	1e-05	1e-05	1e-05	0.460962	0.037271	1e-05	1e-05	1e-05	1e-05	1e-05	1e-05	1e-05	1e-05	1e-05	1e-05	1e-05	1e-05	0.016391	1e-05	0.015655	1e-05	1e-05	0.004888	1e-05	1e-05	1e-05	1e-05	0.491847
F1_274	S614	S799	1e-05	1e-05	1e-05	1e-05	1e-05	1e-05	1e-05	1e-05	1e-05	1e-05	1e-05	0.488446	1e-05	1e-05	1e-05	1e-05	1e-05	1e-05	1e-05	1e-05	1e-05	0.511234	1e-05	1e-05	1e-05	1e-05	1e-05	1e-05	1e-05	1e-05	1e-05	1e-05	1e-05	1e-05	1e-05	1e-05	1e-05	1e-05	1e-05	1e-05	1e-05	1e-05	1e-05	1e-05	1e-05	1e-05	0.475206
F1_275	S614	S469	1e-05	0.528258	1e-05	1e-05	1e-05	1e-05	1e-05	1e-05	1e-05	1e-05	1e-05	0.471422	1e-05	1e-05	1e-05	1e-05	1e-05	1e-05	1e-05	1e-05	1e-05	1e-05	1e-05	1e-05	1e-05	1e-05	1e-05	1e-05	1e-05	1e-05	1e-05	1e-05	1e-05	1e-05	1e-05	0.070878	0.362879	1e-05	0.131664	1e-05	1e-05	1e-05	1e-05	1e-05	1e-05	1e-05	0.434289
F1_276	S753	S773	1e-05	1e-05	1e-05	1e-05	1e-05	1e-05	1e-05	1e-05	1e-05	1e-05	1e-05	1e-05	1e-05	1e-05	1e-05	1e-05	0.542295	0.457385	1e-05	1e-05	1e-05	1e-05	1e-05	1e-05	1e-05	1e-05	1e-05	1e-05	1e-05	1e-05	1e-05	1e-05	1e-05	1e-05	1e-05	1e-05	0.049261	1e-05	1e-05	1e-05	0.042454	1e-05	1e-05	1e-05	1e-05	1e-05	1e-05
F1_277	S753	S976	1e-05	1e-05	1e-05	1e-05	1e-05	1e-05	1e-05	1e-05	1e-05	1e-05	1e-05	1e-05	1e-05	1e-05	1e-05	1e-05	0.467336	1e-05	1e-05	1e-05	1e-05	1e-05	1e-05	1e-05	1e-05	1e-05	1e-05	1e-05	1e-05	0.532344	1e-05	1e-05	1e-05	1e-05	1e-05	1e-05	1e-05	1e-05	1e-05	1e-05	1e-05	1e-05	1e-05	1e-05	1e-05	1e-05	1e-05
F1_278	S614	S589	1e-05	1e-05	1e-05	1e-05	1e-05	1e-05	1e-05	1e-05	1e-05	1e-05	0.50123	0.49845	1e-05	1e-05	1e-05	1e-05	1e-05	1e-05	1e-05	1e-05	1e-05	1e-05	1e-05	1e-05	1e-05	1e-05	1e-05	1e-05	1e-05	1e-05	1e-05	1e-05	1e-05	1e-05	1e-05	1e-05	1e-05	1e-05	1e-05	1e-05	1e-05	1e-05	1e-05	1e-05	1e-05	0.496706	0.502984
F1_279	S753	S661	1e-05	1e-05	1e-05	1e-05	1e-05	1e-05	1e-05	1e-05	1e-05	1e-05	1e-05	1e-05	0.517802	1e-05	1e-05	1e-05	0.481878	1e-05	1e-05	1e-05	1e-05	1e-05	1e-05	1e-05	1e-05	1e-05	1e-05	1e-05	1e-05	1e-05	1e-05	1e-05	1e-05	1e-05	1e-05	1e-05	0.013482	1e-05	1e-05	1e-05	1e-05	1e-05	1e-05	1e-05	1e-05	1e-05	1e-05
F1_280	S614	S811	1e-05	1e-05	1e-05	1e-05	1e-05	1e-05	1e-05	1e-05	1e-05	1e-05	1e-05	0.485398	1e-05	1e-05	1e-05	1e-05	1e-05	1e-05	1e-05	1e-05	1e-05	1e-05	1e-05	1e-05	1e-05	0.514282	1e-05	1e-05	1e-05	1e-05	1e-05	1e-05	1e-05	1e-05	1e-05	1e-05	1e-05	1e-05	1e-05	1e-05	1e-05	1e-05	1e-05	1e-05	1e-05	1e-05	0.465141
F1_281	S753	S702	1e-05	1e-05	1e-05	1e-05	1e-05	1e-05	1e-05	1e-05	1e-05	1e-05	1e-05	1e-05	1e-05	0.519337	1e-05	1e-05	0.480343	1e-05	1e-05	1e-05	1e-05	1e-05	1e-05	1e-05	1e-05	1e-05	1e-05	1e-05	1e-05	1e-05	1e-05	1e-05	1e-05	1e-05	1e-05	1e-05	1.1e-05	1e-05	1e-05	1e-05	1e-05	1e-05	1e-05	1e-05	1e-05	1e-05	1e-05
F1_282	S753	S525	1e-05	1e-05	1e-05	1e-05	1e-05	1e-05	0.513927	1e-05	1e-05	1e-05	1e-05	1e-05	1e-05	1e-05	1e-05	1e-05	0.485753	1e-05	1e-05	1e-05	1e-05	1e-05	1e-05	1e-05	1e-05	1e-05	1e-05	1e-05	1e-05	1e-05	1e-05	1e-05	1e-05	1e-05	1e-05	1e-05	1e-05	1e-05	1e-05	1e-05	1e-05	0.493214	1e-05	1e-05	1e-05	1e-05	1e-05
F1_283	S753	S661	1e-05	1e-05	1e-05	1e-05	1e-05	1e-05	1e-05	1e-05	1e-05	1e-05	1e-05	1e-05	0.513463	1e-05	1e-05	1e-05	0.486216	1e-05	1e-05	1e-05	1e-05	1e-05	1.2e-05	1e-05	1e-05	1e-05	1e-05	1e-05	1e-05	1e-05	1e-05	1e-05	1e-05	1e-05	1e-05	1e-05	0.027993	1e-05	1e-05	1e-05	1e-05	1e-05	1e-05	1e-05	1e-05	1e-05	1e-05
F1_284	S614	S589	1e-05	1e-05	1e-05	1e-05	1e-05	1e-05	1e-05	1e-05	1e-05	1e-05	0.455823	0.543857	1e-05	1e-05	1e-05	1e-05	1e-05	1e-05	1e-05	1e-05	1e-05	1e-05	1e-05	1e-05	1e-05	1e-05	1e-05	1e-05	1e-05	1e-05	1e-05	1e-05	1e-05	1e-05	1e-05	1e-05	1e-05	1e-05	1e-05	1e-05	1e-05	1e-05	1e-05	1e-05	1e-05	0.463464	0.536226
F1_285	S614	S589	1e-05	1e-05	1e-05	1e-05	1e-05	1e-05	1e-05	1e-05	1e-05	1e-05	0.544636	0.455044	1e-05	1e-05	1e-05	1e-05	1e-05	1e-05	1e-05	1e-05	1e-05	1e-05	1e-05	1e-05	1e-05	1e-05	1e-05	1e-05	1e-05	1e-05	1e-05	1e-05	1e-05	1e-05	1e-05	1e-05	1e-05	1e-05	1e-05	1e-05	1e-05	1e-05	1e-05	1e-05	1e-05	0.556026	0.443664
F1_286	S614	S783	1e-05	1e-05	1e-05	1e-05	1e-05	1e-05	1e-05	1e-05	1e-05	1e-05	1e-05	0.499182	1e-05	1e-05	1e-05	1e-05	1e-05	1e-05	0.500498	1e-05	1e-05	1e-05	1e-05	1e-05	1e-05	1e-05	1e-05	1e-05	1e-05	1e-05	1e-05	1e-05	1e-05	1e-05	1e-05	1e-05	1e-05	1e-05	1e-05	1e-05	1e-05	1e-05	1e-05	1e-05	1e-05	1e-05	0.528835
F1_287	S753	S828	1e-05	1e-05	1e-05	1e-05	1e-05	1e-05	1e-05	1e-05	1e-05	1e-05	1e-05	1e-05	1e-05	1e-05	1e-05	1e-05	0.496907	1e-05	1e-05	1e-05	1e-05	1e-05	1e-05	1e-05	1e-05	1e-05	0.502773	1e-05	1e-05	1e-05	1e-05	1e-05	1e-05	1e-05	1e-05	1e-05	0.013705	1e-05	1e-05	1e-05	1e-05	1e-05	1e-05	1e-05	1e-05	1e-05	1e-05
F1_288	S614	S741	1e-05	1e-05	1e-05	1e-05	1e-05	1e-05	1e-05	1e-05	1e-05	1e-05	1e-05	0.479873	1e-05	1e-05	1e-05	0.519807	1e-05	1e-05	1e-05	1e-05	1e-05	1e-05	1e-05	1e-05	1e-05	1e-05	1e-05	1e-05	1e-05	1e-05	1e-05	1e-05	1e-05	1e-05	1e-05	1e-05	1e-05	1e-05	1e-05	1e-05	1e-05	1e-05	1e-05	1e-05	1e-05	1e-05	0.464976
F1_289	S577	S990	1e-05	1e-05	1e-05	1e-05	1e-05	1e-05	1e-05	1e-05	0.402755	0.071028	1e-05	1e-05	1e-05	1e-05	1e-05	1e-05	1e-05	1e-05	1e-05	1e-05	1e-05	1e-05	1e-05	1e-05	1e-05	1e-05	1e-05	1e-05	1e-05	1e-05	1e-05	0.525907	1e-05	1e-05	1e-05	1e-05	1e-05	1e-05	1e-05	1e-05	1e-05	1e-05	1e-05	0.164301	0.32456	1e-05	1e-05
F1_290	S577	S702	1e-05	1e-05	1e-05	1e-05	1e-05	1e-05	1e-05	1e-05	1e-05	0.503046	1e-05	1e-05	1e-05	0.496634	1e-05	1e-05	1e-05	1e-05	1e-05	1e-05	1e-05	1e-05	1e-05	1e-05	1e-05	1e-05	1e-05	1e-05	1e-05	1e-05	1e-05	1e-05	1e-05	1e-05	1e-05	1e-05	1e-05	1e-05	1e-05	1e-05	1e-05	1e-05	1e-05	0.100289	0.400515	1e-05	1e-05
F1_291	S992	S986	1e-05	1e-05	1e-05	1e-05	1e-05	1e-05	1e-05	1e-05	1e-05	1e-05	1e-05	1e-05	1e-05	1e-05	1e-05	1e-05	1e-05	1e-05	1e-05	1e-05	1e-05	1e-05	1e-05	1e-05	1e-05	1e-05	1e-05	1e-05	1e-05	1e-05	0.516266	1e-05	0.05132	0.432104	1e-05	1e-05	1e-05	1e-05	1e-05	1e-05	1e-05	1e-05	1e-05	1e-05	1e-05	1e-05	1e-05
F1_292	S577	S799	1e-05	1e-05	1e-05	1e-05	1e-05	1e-05	1e-05	1e-05	0.322249	0.190997	1e-05	1e-05	1e-05	1e-05	1e-05	1e-05	1.3e-05	1e-05	1e-05	1e-05	1e-05	0.486441	1e-05	1e-05	1e-05	1e-05	1e-05	1e-05	1e-05	1e-05	1e-05	1e-05	1e-05	1e-05	1e-05	1e-05	1e-05	1e-05	1e-05	1e-05	1e-05	1e-05	1e-05	0.077287	0.461065	1e-05	1e-05
F1_293	S992	S516	1e-05	1e-05	1e-05	1e-05	0.331394	0.165387	1e-05	1e-05	1e-05	1e-05	1e-05	1e-05	1e-05	1e-05	1.2e-05	1e-05	1e-05	1e-05	1e-05	1e-05	1e-05	1e-05	1e-05	1e-05	1e-05	1e-05	1e-05	1e-05	1e-05	1e-05	1e-05	1e-05	0.305646	0.19727	1e-05	1e-05	1e-05	1e-05	0.191683	0.202277	0.098813	1e-05	1e-05	1e-05	1e-05	1e-05	1e-05
F1_294	S992	S990	1e-05	1e-05	1e-05	1e-05	1e-05	1e-05	1e-05	1e-05	1e-05	1e-05	1e-05	1e-05	1e-05	1e-05	1e-05	1e-05	1e-05	1e-05	1e-05	1e-05	1e-05	1e-05	1e-05	1e-05	1e-05	1e-05	1e-05	1e-05	1e-05	1e-05	1e-05	0.488575	0.199849	0.311266	1e-05	1e-05	1e-05	1e-05	1e-05	1e-05	1e-05	1e-05	1e-05	1e-05	1e-05	1e-05	1e-05
F1_295	S577	S516	1e-05	1e-05	1e-05	1e-05	0.308115	0.224124	1e-05	1e-05	0.081513	0.380563	1e-05	1e-05	1e-05	1e-05	1e-05	1e-05	1e-05	1e-05	1e-05	1e-05	1e-05	1e-05	1e-05	0.005395	1e-05	1e-05	1e-05	1e-05	1e-05	1e-05	1e-05	1e-05	1e-05	1e-05	1e-05	1e-05	1e-05	1e-05	0.205293	0.167004	0.173802	1e-05	1e-05	0.021121	0.426866	1e-05	1e-05
F1_296	S992	S990	1e-05	1e-05	1e-05	1e-05	1e-05	1e-05	1e-05	1e-05	1e-05	1e-05	1e-05	1e-05	1e-05	1e-05	1e-05	1e-05	1e-05	1e-05	1e-05	1e-05	1e-05	1e-05	1e-05	1e-05	1e-05	1e-05	1e-05	1e-05	1e-05	1e-05	1e-05	0.493654	0.134036	0.372	1e-05	1e-05	1e-05	1e-05	1e-05	1e-05	1e-05	1e-05	1e-05	1e-05	1e-05	1e-05	1e-05
F1_297	S992	S589	1e-05	1e-05	1e-05	1e-05	1e-05	1e-05	1e-05	1e-05	1e-05	1e-05	0.542885	1e-05	1e-05	1e-05	1e-05	1e-05	1e-05	1e-05	1e-05	1e-05	1e-05	1e-05	1e-05	1e-05	1e-05	1e-05	1e-05	1e-05	1e-05	1e-05	1e-05	1e-05	0.421778	0.035027	1e-05	1e-05	1e-05	1e-05	1e-05	1e-05	1e-05	1e-05	1e-05	1e-05	1e-05	0.564357	1e-05
F1_298	S992	S807	1e-05	1e-05	1e-05	1e-05	1e-05	1e-05	1e-05	1e-05	1e-05	1e-05	1e-05	1e-05	1e-05	1e-05	1e-05	1e-05	1e-05	1e-05	1e-05	1e-05	1e-05	1e-05	1e-05	1e-05	0.468582	1e-05	1e-05	1e-05	1e-05	1e-05	1e-05	1e-05	1e-05	0.531098	1e-05	1e-05	1e-05	1e-05	1e-05	1e-05	1e-05	1e-05	1e-05	1e-05	1e-05	1e-05	1e-05
F1_299	S992	S525	1e-05	1e-05	1e-05	1e-05	1e-05	1e-05	0.528524	1e-05	1e-05	1e-05	1e-05	1e-05	1e-05	1e-05	1e-05	1e-05	1e-05	1e-05	1e-05	1e-05	1e-05	1e-05	1e-05	1e-05	1e-05	1e-05	1e-05	1e-05	1e-05	1e-05	1e-05	1e-05	0.187203	0.283963	1e-05	1e-05	1e-05	1e-05	1e-05	1e-05	1e-05	0.500444	1e-05	1e-05	1e-05	1e-05	1e-05
F1_300	S992	S807	1e-05	1e-05	1e-05	1e-05	1e-05	1e-05	1e-05	1e-05	1e-05	1e-05	1e-05	1e-05	1e-05	1e-05	1e-05	1e-05	1e-05	1e-05	1e-05	1e-05	1e-05	1e-05	1e-05	1e-05	0.514639	1e-05	1e-05	1e-05	1e-05	1e-05	1e-05	1e-05	0.485041	1e-05	1e-05	1e-05	1e-05	1e-05	1e-05	1e-05	1e-05	1e-05	1e-05	1e-05	1e-05	1e-05	1e-05
F1_301	S577	S990	1e-05	1e-05	1e-05	1e-05	1e-05	1e-05	1e-05	1e-05	0.295372	0.214928	1e-05	1e-05	1e-05	1e-05	1e-05	1e-05	1e-05	1e-05	1e-05	1e-05	1e-05	1e-05	1e-05	1e-05	1e-05	1e-05	1e-05	1e-05	1e-05	1e-05	1e-05	0.48939	1e-05	1e-05	1e-05	1e-05	1e-05	1e-05	0.034749	1e-05	1e-05	1e-05	1e-05	0.174966	0.360155	1e-05	1e-05
F1_302	S577	S807	1e-05	1e-05	1e-05	1e-05	1e-05	1e-05	1e-05	1e-05	0.349389	0.161406	1e-05	1e-05	1e-05	1e-05	1e-05	1e-05	1e-05	1e-05	1e-05	1e-05	1e-05	1e-05	1e-05	1e-05	0.488894	1e-05	1e-05	1e-05	1e-05	1e-05	1e-05	1e-05	1e-05	1e-05	1e-05	1e-05	1e-05	1e-05	1e-05	1e-05	1e-05	0.048405	1e-05	0.20153	0.322316	1e-05	1e-05
F1_303	S577	S807	1e-05	1e-05	1e-05	1e-05	1e-05	1e-05	1e-05	1e-05	0.262116	0.342079	1e-05	1e-05	1e-05	1e-05	1e-05	1e-05	1e-05	1e-05	1e-05	1e-05	1e-05	1e-05	1e-05	1e-05	0.395494	1e-05	1e-05	1e-05	1e-05	1e-05	1e-05	1e-05	1e-05	1e-05	1e-05	1e-05	1e-05	1e-05	1e-05	1e-05	1e-05	1e-05	1e-05	0.140047	0.438609	1e-05	1e-05
F1_304	S577	S516	1e-05	1e-05	1e-05	1e-05	0.344393	0.160568	1e-05	1e-05	0.36571	0.129029	1e-05	1e-05	1e-05	1e-05	1e-05	1e-05	1e-05	1e-05	1e-05	1e-05	1e-05	1e-05	1e-05	1e-05	1e-05	1e-05	1e-05	1e-05	1e-05	1e-05	1e-05	1e-05	1e-05	1e-05	1e-05	1e-05	1e-05	1e-05	0.09171	0.304444	0.119469	1e-05	1e-05	1e-05	0.484087	1e-05	1e-05
F1_305	S992	S876	1e-05	1e-05	1e-05	1e-05	1e-05	1e-05	1e-05	1e-05	1e-05	1e-05	1e-05	1e-05	1e-05	1e-05	1e-05	1e-05	1e-05	1e-05	1e-05	1e-05	1e-05	1e-05	1e-05	1e-05	1e-05	1e-05	1e-05	0.505126	1e-05	1e-05	1e-05	1e-05	0.285622	0.208943	1e-05	1e-05	1e-05	1e-05	1e-05	1e-05	1e-05	1e-05	1e-05	1e-05	1e-05	1e-05	1e-05
F1_306	S992	S876	1e-05	1e-05	1e-05	1e-05	1e-05	1e-05	1e-05	1e-05	1e-05	1e-05	1e-05	1e-05	1e-05	1e-05	1e-05	1e-05	1e-05	1e-05	1e-05	1e-05	1e-05	1e-05	1e-05	1e-05	1e-05	1e-05	1e-05	0.513249	1e-05	1e-05	1e-05	1e-05	1e-05	0.486431	1e-05	1e-05	1e-05	1e-05	1e-05	1e-05	1e-05	1e-05	1e-05	1e-05	1e-05	1e-05	1e-05
F1_307	S992	S876	1e-05	1e-05	1e-05	1e-05	1e-05	1e-05	1e-05	1e-05	1e-05	1e-05	1e-05	1e-05	1e-05	1e-05	1e-05	1e-05	1e-05	1e-05	1e-05	1e-05	1e-05	1e-05	1e-05	1e-05	1e-05	1e-05	1e-05	0.531384	1e-05	1e-05	1e-05	1e-05	0.269662	0.198644	1e-05	1e-05	1e-05	1e-05	1e-05	1e-05	1e-05	1e-05	1e-05	1e-05	1e-05	1e-05	1e-05
F1_308	S577	S976	1e-05	1e-05	1e-05	1e-05	1e-05	1e-05	1e-05	1e-05	0.283248	0.201665	1e-05	1e-05	1e-05	1e-05	1e-05	1e-05	1e-05	1e-05	1e-05	1e-05	1e-05	1e-05	1e-05	1e-05	1e-05	1e-05	1e-05	1e-05	1e-05	0.514777	1e-05	1e-05	1e-05	1e-05	1e-05	1e-05	1e-05	1e-05	1e-05	1e-05	1e-05	1e-05	1e-05	1e-05	0.510403	1e-05	1e-05
F1_309	S992	S805	1e-05	1e-05	1e-05	1e-05	1e-05	1e-05	1e-05	1e-05	1e-05	1e-05	1e-05	1e-05	1e-05	1e-05	1e-05	1e-05	1e-05	1e-05	1e-05	1e-05	1e-05	1e-05	1e-05	0.518162	1e-05	1e-05	1e-05	1e-05	1e-05	1e-05	1e-05	1e-05	1e-05	0.481518	1e-05	1e-05	1e-05	1e-05	1e-05	1e-05	1e-05	1e-05	1e-05	1e-05	1e-05	1e-05	1e-05
F1_310	S992	S876	1e-05	1e-05	1e-05	1e-05	1e-05	1e-05	1e-05	1e-05	1e-05	1e-05	1e-05	1e-05	1e-05	1e-05	1e-05	1e-05	1e-05	1e-05	1e-05	1e-05	1e-05	1e-05	1e-05	1e-05	1e-05	1e-05	1e-05	0.501768	1e-05	1e-05	1e-05	1e-05	0.142921	0.355001	1e-05	1e-05	1e-05	1e-05	1e-05	1e-05	1e-05	1e-05	1e-05	1e-05	1e-05	1e-05	1e-05
F1_311	S992	S986	1e-05	1e-05	1e-05	1.2e-05	1e-05	1e-05	1e-05	1e-05	1e-05	1e-05	1e-05	1e-05	1e-05	1e-05	1e-05	1e-05	1e-05	1e-05	1e-05	1e-05	1e-05	1e-05	1e-05	1e-05	1e-05	1e-05	1e-05	1e-05	1e-05	1e-05	0.514405	1e-05	0.439806	0.045476	1e-05	1e-05	1e-05	1e-05	1e-05	1e-05	1e-05	1e-05	1e-05	0.073193	1e-05	1e-05	1e-05
F1_312	S992	S986	1.1e-05	1e-05	1e-05	1e-05	1e-05	1e-05	1e-05	1e-05	1e-05	1e-05	1e-05	1e-05	1e-05	1e-05	1e-05	1e-05	1e-05	1e-05	1e-05	1e-05	1e-05	1e-05	1e-05	1e-05	1e-05	1e-05	1e-05	1e-05	1e-05	1e-05	0.485484	1e-05	0.289507	0.224698	1e-05	1e-05	1e-05	1e-05	1e-05	1e-05	1e-05	1e-05	1e-05	1e-05	1e-05	1e-05	1e-05
F1_313	S577	S773	1e-05	1e-05	1e-05	1e-05	1e-05	1e-05	1e-05	1e-05	0.098107	0.390536	1e-05	1e-05	1e-05	1e-05	1e-05	1e-05	1e-05	0.511047	1e-05	1e-05	1e-05	1e-05	1e-05	1e-05	1e-05	1e-05	1e-05	1e-05	1e-05	1e-05	1e-05	1e-05	1e-05	1e-05	1e-05	1e-05	1e-05	1e-05	1e-05	1e-05	1e-05	1e-05	0.033844	1.9e-05	0.433961	1e-05	1e-05
F1_314	S992	S976	1e-05	1e-05	1e-05	1e-05	1e-05	1e-05	1e-05	1e-05	1e-05	1e-05	1e-05	1e-05	1e-05	1e-05	1e-05	1e-05	1e-05	1e-05	1e-05	1e-05	1e-05	1e-05	1e-05	1e-05	1e-05	1e-05	1e-05	1e-05	1e-05	0.48466	1e-05	1e-05	0.279266	0.235764	1e-05	1e-05	1e-05	1e-05	1e-05	1e-05	1e-05	1e-05	1e-05	1e-05	1e-05	1e-05	1e-05
F1_315	S577	S811	1e-05	1e-05	1e-05	1e-05	1e-05	1e-05	1e-05	1e-05	0.481588	1e-05	1e-05	1e-05	1e-05	1e-05	1e-05	1e-05	1e-05	1e-05	1e-05	1e-05	1e-05	1e-05	1e-05	1e-05	1e-05	0.518092	1e-05	1e-05	1e-05	1e-05	1e-05	1e-05	1e-05	1e-05	1e-05	1e-05	1e-05	1e-05	1e-05	1e-05	1e-05	1e-05	1e-05	0.242281	0.266565	1e-05	1e-05
F1_316	S992	S805	1e-05	1e-05	1e-05	1e-05	1e-05	1e-05	1e-05	1e-05	1e-05	1e-05	1e-05	1e-05	1e-05	1e-05	1e-05	1e-05	1e-05	1e-05	1e-05	1e-05	1e-05	1e-05	0.524822	1e-05	1e-05	1e-05	1e-05	1e-05	1e-05	1e-05	1e-05	1e-05	0.474858	1e-05	1e-05	1e-05	1e-05	1e-05	1e-05	1e-05	1e-05	1e-05	1e-05	1e-05	1e-05	1e-05	1e-05
F1_317	S577	S805	1e-05	1e-05	1e-05	1e-05	1e-05	1e-05	1e-05	1e-05	0.076642	0.438453	1e-05	1e-05	1e-05	1e-05	1e-05	1e-05	1e-05	1e-05	1e-05	1e-05	1e-05	1e-05	1e-05	0.484595	1e-05	1e-05	1e-05	1e-05	1e-05	1e-05	1e-05	1e-05	1e-05	1e-05	1e-05	1e-05	1e-05	1e-05	1e-05	1e-05	1e-05	1e-05	1e-05	0.081565	0.43749	1e-05	1e-05
F1_318	S992	S976	1e-05	1e-05	1e-05	1e-05	1e-05	1e-05	1e-05	1e-05	1e-05	1e-05	1e-05	1e-05	1e-05	1e-05	1e-05	1e-05	1e-05	1e-05	1e-05	1e-05	1e-05	1e-05	1e-05	1e-05	1e-05	1e-05	1e-05	1e-05	1e-05	0.49672	1e-05	1e-05	1e-05	0.50296	1e-05	1e-05	1e-05	1e-05	1e-05	1e-05	1e-05	1e-05	1e-05	1e-05	1e-05	1e-05	1e-05
F1_319	S577	S773	1e-05	1e-05	1e-05	1e-05	1e-05	1e-05	1e-05	1e-05	0.084544	0.37733	1e-05	1e-05	1e-05	1e-05	1e-05	1e-05	1e-05	0.537816	1e-05	1e-05	1e-05	1e-05	1e-05	1e-05	1e-05	1e-05	1e-05	1e-05	1e-05	1e-05	1e-05	1e-05	1e-05	1e-05	1e-05	1e-05	1e-05	1e-05	1e-05	1e-05	1e-05	1e-05	1e-05	0.195792	0.308944	1e-05	1e-05
F1_320	S992	S805	1e-05	1e-05	1.1e-05	1e-05	1e-05	1e-05	1e-05	1e-05	1e-05	1e-05	1e-05	1e-05	1e-05	1e-05	1e-05	1e-05	1e-05	1e-05	1e-05	1e-05	1e-05	1e-05	1e-05	0.504038	1e-05	1e-05	1e-05	1e-05	1e-05	1e-05	1e-05	1e-05	0.326702	0.168948	1e-05	1e-05	0.047347	1e-05	1e-05	1e-05	1e-05	1e-05	1e-05	1e-05	1e-05	1e-05	1e-05
F1_321	S992	S516	1e-05	1e-05	1e-05	1e-05	0.219342	0.287726	1e-05	1e-05	1e-05	1e-05	1e-05	1e-05	1e-05	1e-05	1e-05	1e-05	1e-05	1e-05	1e-05	1e-05	1e-05	1e-05	1e-05	1e-05	1e-05	1e-05	1e-05	1.3e-05	1e-05	1e-05	1e-05	1e-05	1e-05	0.492619	1e-05	1e-05	1e-05	1e-05	0.389538	1e-05	0.128981	1e-05	1e-05	1e-05	1e-05	1e-05	1e-05
F1_322	S577	S807	1e-05	1e-05	1e-05	1e-05	1e-05	1e-05	1e-05	1e-05	0.148755	0.34893	1e-05	1e-05	1e-05	1e-05	1e-05	1e-05	1e-05	1e-05	1e-05	1e-05	1e-05	1e-05	1e-05	1e-05	0.502005	1e-05	1e-05	1e-05	1e-05	1e-05	1e-05	1e-05	1e-05	1e-05	1e-05	1e-05	1e-05	1e-05	1e-05	1e-05	1e-05	1e-05	1e-05	0.046658	0.431799	1e-05	1e-05
F1_323	S577	S773	1e-05	1e-05	1e-05	1e-05	1e-05	1e-05	1e-05	1e-05	0.106249	0.370021	1e-05	1e-05	1e-05	1e-05	1e-05	1e-05	1e-05	0.52342	1e-05	1e-05	1e-05	1e-05	1e-05	1e-05	1e-05	1e-05	1e-05	1e-05	1e-05	1e-05	1e-05	1e-05	1e-05	1e-05	1e-05	1e-05	1e-05	1e-05	1e-05	1e-05	1e-05	1e-05	1e-05	0.094103	0.407155	1e-05	1e-05
F1_324	S577	S805	1e-05	1e-05	1e-05	1e-05	1e-05	1e-05	1e-05	1e-05	0.285914	0.204014	1e-05	1e-05	1e-05	1e-05	1e-05	1.4e-05	1e-05	1e-05	1e-05	1e-05	1e-05	1e-05	1e-05	0.509758	1e-05	1e-05	1e-05	1e-05	1e-05	1e-05	1e-05	1e-05	1e-05	1e-05	1e-05	1e-05	1e-05	1e-05	1e-05	1e-05	1e-05	1e-05	1e-05	0.141654	0.369857	1e-05	1e-05
F1_325	S577	S469	1e-05	0.532458	1e-05	1e-05	1e-05	1e-05	1e-05	1e-05	0.262967	0.204264	1e-05	1e-05	1e-05	1e-05	1e-05	1e-05	1e-05	1e-05	1e-05	1e-05	1e-05	1e-05	1e-05	1e-05	1e-05	1e-05	1e-05	1e-05	1e-05	1e-05	1e-05	1e-05	1e-05	1e-05	1e-05	0.258585	0.250848	1e-05	0.005696	1e-05	1e-05	1e-05	1e-05	0.015726	0.468865	1e-05	1e-05
F1_326	S992	S990	1e-05	1e-05	1e-05	1e-05	1e-05	1e-05	1e-05	1e-05	1e-05	1e-05	1e-05	1e-05	1e-05	1e-05	1e-05	1e-05	1e-05	1e-05	1e-05	1e-05	1e-05	1e-05	1e-05	1e-05	1e-05	1e-05	1e-05	1e-05	1e-05	1e-05	1e-05	0.523774	0.318624	0.157292	1e-05	1e-05	1e-05	1e-05	1e-05	1e-05	1e-05	1e-05	1e-05	1e-05	1e-05	1e-05	1e-05
F1_327	S992	S525	1e-05	1e-05	1e-05	1e-05	1e-05	1e-05	0.47772	1e-05	1e-05	1e-05	1e-05	1e-05	1e-05	1e-05	1e-05	1e-05	1e-05	1e-05	1e-05	1e-05	1e-05	1e-05	1e-05	1e-05	1e-05	1e-05	1e-05	1e-05	1e-05	1e-05	1e-05	1e-05	1e-05	0.52196	1e-05	1e-05	1e-05	1e-05	1e-05	1e-05	1e-05	0.484528	1e-05	1e-05	1e-05	1e-05	1e-05
F1_328	S577	S805	1e-05	1e-05	1e-05	1e-05	1e-05	1e-05	1e-05	1e-05	0.137358	0.363623	1e-05	1e-05	1e-05	1e-05	1e-05	1e-05	1e-05	1e-05	1e-05	1e-05	1e-05	1e-05	0.498708	1e-05	1e-05	1e-05	1e-05	1e-05	1e-05	1e-05	1e-05	1e-05	1e-05	1e-05	1e-05	1e-05	1e-05	1e-05	1e-05	1e-05	1e-05	1e-05	1e-05	0.195421	0.331621	1e-05	1e-05
F1_329	S992	S469	1e-05	0.496706	1e-05	1e-05	1e-05	1e-05	1e-05	1e-05	1e-05	1e-05	1e-05	1e-05	1.1e-05	1e-05	1e-05	1e-05	1e-05	1e-05	1e-05	1e-05	1e-05	1e-05	1e-05	1e-05	1e-05	1e-05	1e-05	1e-05	1e-05	1e-05	1e-05	1e-05	0.387859	0.115125	1e-05	0.417474	0.109671	1e-05	1e-05	1e-05	1e-05	1e-05	1e-05	1e-05	1e-05	1e-05	1e-05
F1_330	S992	S516	1e-05	1e-05	1e-05	1e-05	0.374351	0.099932	1e-05	1e-05	1e-05	1e-05	1e-05	1e-05	1e-05	1e-05	1e-05	1e-05	1e-05	1e-05	1e-05	1e-05	1e-05	1e-05	1e-05	1e-05	1e-05	1e-05	1e-05	1e-05	1e-05	1e-05	1e-05	1e-05	0.238321	0.287096	1e-05	1e-05	1e-05	1e-05	0.225471	0.261002	1e-05	1e-05	1e-05	1e-05	1e-05	1e-05	1e-05
F1_331	S577	S828	1e-05	1e-05	1e-05	1e-05	1e-05	1e-05	1e-05	1e-05	0.477125	1e-05	1e-05	1e-05	1e-05	1e-05	1e-05	1e-05	1e-05	1e-05	1e-05	1e-05	1e-05	1e-05	1e-05	1e-05	1e-05	1e-05	0.522555	1e-05	1e-05	1e-05	1e-05	1e-05	1e-05	1e-05	1e-05	1e-05	1e-05	1e-05	1e-05	1e-05	1e-05	1e-05	1e-05	0.027687	0.484537	1e-05	1e-05
F1_332	S577	S661	1e-05	1e-05	1e-05	1e-05	1e-05	1e-05	1e-05	1e-05	0.243904	0.254369	1e-05	1e-05	0.501417	1e-05	1e-05	1e-05	1e-05	1e-05	1e-05	1e-05	1e-05	1e-05	1e-05	1e-05	1e-05	1e-05	1.1e-05	1e-05	1e-05	1e-05	1e-05	1e-05	1e-05	1e-05	1e-05	1e-05	1e-05	1e-05	1e-05	1e-05	1e-05	1e-05	1e-05	0.15801	0.361232	1e-05	1e-05
F1_333	S577	S516	1e-05	1e-05	1e-05	1e-05	0.072504	0.42943	1e-05	1e-05	0.29417	0.203596	1e-05	1e-05	1e-05	1e-05	1e-05	1e-05	1e-05	1e-05	1e-05	1e-05	1e-05	1e-05	1e-05	1e-05	1e-05	1e-05	1e-05	1e-05	1e-05	1e-05	1e-05	1e-05	1e-05	1e-05	1e-05	1e-05	1e-05	1e-05	0.129536	1e-05	0.33119	1e-05	1e-05	0.122262	0.416723	1e-05	1e-05
F1_334	S992	S805	1e-05	1e-05	1e-05	1e-05	1e-05	1e-05	1e-05	1e-05	1e-05	1e-05	1e-05	1e-05	1e-05	1e-05	1e-05	1e-05	1e-05	1e-05	1e-05	1e-05	1e-05	1e-05	1e-05	0.50024	1e-05	1e-05	1e-05	1e-05	1e-05	1e-05	1e-05	1e-05	0.377894	0.121556	1e-05	1e-05	1e-05	1e-05	1e-05	1e-05	1e-05	1e-05	1e-05	1e-05	1e-05	1e-05	1e-05
F1_335	S577	S799	1e-05	1e-05	1e-05	1e-05	1e-05	1e-05	1e-05	1e-05	0.289902	0.337599	1e-05	1e-05	1e-05	1e-05	1e-05	1e-05	1e-05	1e-05	1.2e-05	1e-05	1e-05	0.372179	1e-05	1e-05	1e-05	1e-05	1e-05	1.9e-05	1e-05	1e-05	1e-05	1e-05	1e-05	1e-05	1e-05	1e-05	1e-05	1e-05	1e-05	1e-05	1e-05	1e-05	1e-05	0.121171	0.501742	1e-05	1e-05
F1_336	S577	S805	1e-05	1e-05	1e-05	1e-05	1e-05	1e-05	1e-05	1e-05	0.081622	0.42177	1e-05	1e-05	1e-05	1e-05	1e-05	1e-05	1e-05	1e-05	1e-05	1e-05	1e-05	1e-05	0.496298	1e-05	1e-05	1e-05	1e-05	1e-05	1e-05	1e-05	1e-05	1e-05	1e-05	1e-05	1e-05	1e-05	1e-05	1e-05	1e-05	1e-05	1e-05	1e-05	1e-05	0.052113	0.426981	1e-05	1e-05
F1_337	S577	S807	1e-05	1e-05	1e-05	1e-05	1e-05	1e-05	1e-05	1e-05	0.132814	0.35641	1e-05	1e-05	1e-05	1e-05	1e-05	1e-05	1e-05	1e-05	1e-05	1e-05	1e-05	1e-05	1e-05	1e-05	0.510466	1e-05	1e-05	1e-05	1e-05	1e-05	1e-05	1e-05	1e-05	1e-05	1e-05	1e-05	1e-05	1e-05	1e-05	1e-05	1e-05	1e-05	1e-05	0.27019	0.270669	1e-05	1e-05
F1_338	S577	S799	1e-05	1e-05	1e-05	1e-05	1e-05	1e-05	1e-05	1e-05	0.230288	0.287111	1e-05	1e-05	1e-05	1e-05	1e-05	1e-05	1.1e-05	1e-05	1e-05	1e-05	1e-05	0.48229	1e-05	1e-05	1e-05	1e-05	1e-05	1e-05	1e-05	1e-05	1e-05	1e-05	1e-05	1e-05	1e-05	1e-05	1e-05	1e-05	1e-05	1e-05	1e-05	1e-05	1e-05	0.239179	0.274576	1e-05	1e-05
F1_339	S577	S516	1e-05	1e-05	1e-05	1e-05	0.485674	1e-05	1e-05	1e-05	0.251108	0.262908	1e-05	1e-05	1e-05	1e-05	1e-05	1e-05	1e-05	1e-05	1e-05	1e-05	1e-05	1e-05	1e-05	1e-05	1e-05	1e-05	1e-05	1e-05	1e-05	1e-05	1e-05	1e-05	1e-05	1e-05	1e-05	1e-05	1e-05	1e-05	1e-05	0.352956	0.153469	1e-05	1e-05	0.093314	0.399971	1e-05	1e-05
F1_340	S992	S986	1e-05	1e-05	1e-05	1e-05	1e-05	1e-05	1e-05	1e-05	1e-05	1e-05	1e-05	1e-05	1e-05	1e-05	1e-05	1e-05	1e-05	1e-05	1e-05	1e-05	1e-05	1e-05	1e-05	1e-05	1e-05	1e-05	1e-05	1e-05	1e-05	1e-05	0.473758	1e-05	0.096688	0.429244	1e-05	1e-05	1e-05	1e-05	1e-05	1e-05	1e-05	1e-05	1e-05	1e-05	1e-05	1e-05	1e-05
F1_341	S577	S976	1e-05	1e-05	1e-05	1e-05	1e-05	1e-05	1e-05	1e-05	0.426375	0.078436	1e-05	1e-05	1e-05	1e-05	1e-05	1e-05	1e-05	1e-05	1e-05	1e-05	1e-05	1e-05	1e-05	1e-05	1e-05	1e-05	1e-05	1e-05	1e-05	0.494879	1e-05	1e-05	1e-05	1e-05	1e-05	1e-05	1e-05	1e-05	1e-05	1e-05	1e-05	1e-05	1e-05	1e-05	0.486714	1e-05	1e-05
F1_342	S992	S469	1e-05	0.522581	1e-05	1e-05	1e-05	1e-05	1e-05	1e-05	1e-05	1e-05	1e-05	1e-05	1e-05	1e-05	1e-05	1e-05	1e-05	1e-05	1e-05	1e-05	1e-05	1e-05	1e-05	1e-05	1e-05	1e-05	1e-05	1e-05	1e-05	1e-05	1e-05	1e-05	0.312498	0.164611	1e-05	0.135497	0.419296	1e-05	1e-05	1e-05	1e-05	1.6e-05	1e-05	1e-05	1e-05	1e-05	1e-05
F1_343	S992	S516	1e-05	1.4e-05	1e-05	1e-05	0.066286	0.436665	1e-05	1e-05	1e-05	1e-05	1e-05	1e-05	1e-05	1e-05	1e-05	1e-05	1e-05	1e-05	1e-05	1e-05	1e-05	1e-05	1e-05	1e-05	1e-05	1e-05	1e-05	1e-05	1e-05	1e-05	1e-05	1e-05	0.237187	0.259557	1e-05	1e-05	1e-05	1e-05	0.094495	1e-05	0.448642	1e-05	1e-05	1e-05	1e-05	1e-05	1e-05
F1_344	S577	S828	1e-05	1e-05	1e-05	1e-05	1e-05	1e-05	1e-05	1e-05	0.330008	0.173169	1e-05	1e-05	1.1e-05	1e-05	1e-05	1e-05	1e-05	1e-05	1e-05	1e-05	1e-05	1e-05	1e-05	1e-05	1e-05	1e-05	0.496512	1e-05	1e-05	1e-05	1e-05	1e-05	1e-05	1e-05	1e-05	1e-05	1e-05	1e-05	1e-05	1e-05	1e-05	1e-05	1e-05	0.110765	0.408558	1e-05	1e-05
F1_345	S790	S876	1e-05	1e-05	1e-05	1e-05	1e-05	1e-05	1e-05	1e-05	1e-05	1e-05	1e-05	1e-05	1e-05	1e-05	1e-05	1e-05	1e-05	1e-05	1e-05	0.376417	0.088043	1e-05	1e-05	1e-05	1e-05	1e-05	1e-05	0.53523	1e-05	1e-05	1e-05	1e-05	1e-05	1e-05	1e-05	1e-05	1e-05	1e-05	1e-05	1.3e-05	1e-05	1e-05	1e-05	0.028308	1e-05	1e-05	1e-05
F1_346	S577	S990	1e-05	1e-05	1e-05	1e-05	1e-05	1e-05	1e-05	1e-05	0.273672	0.228923	1e-05	1e-05	1e-05	1e-05	1e-05	1e-05	1e-05	1e-05	1e-05	1e-05	1e-05	1e-05	1e-05	1e-05	1e-05	1e-05	1e-05	1e-05	1e-05	1e-05	1e-05	0.497095	1e-05	1e-05	1e-05	1e-05	1e-05	1e-05	1e-05	1e-05	1e-05	1e-05	1e-05	0.1928	0.297982	1e-05	1e-05
F1_347	S992	S976	1e-05	1e-05	1e-05	1e-05	1e-05	1e-05	1e-05	1e-05	1e-05	1e-05	1e-05	1e-05	1e-05	1e-05	1e-05	1e-05	1e-05	1e-05	1e-05	1e-05	1e-05	1e-05	1e-05	1e-05	1e-05	1e-05	1e-05	1e-05	1e-05	0.498385	1e-05	1e-05	0.064441	0.436864	1e-05	1e-05	1e-05	1e-05	1e-05	1e-05	1e-05	1e-05	1e-05	1e-05	1e-05	1e-05	1e-05
F1_348	S992	S807	1e-05	1e-05	1e-05	1e-05	1e-05	1e-05	1e-05	1e-05	1e-05	1e-05	1e-05	1e-05	1e-05	1e-05	1e-05	1e-05	1e-05	1e-05	1e-05	1e-05	1e-05	1e-05	1e-05	1e-05	0.519031	1e-05	1e-05	1e-05	1e-05	1e-05	1e-05	1e-05	0.18433	0.296329	1e-05	1e-05	1e-05	1e-05	1e-05	1e-05	1e-05	1e-05	1e-05	1e-05	1e-05	1e-05	1e-05
F1_349	S577	S773	1e-05	1e-05	0.004759	1e-05	1e-05	1e-05	1e-05	1e-05	0.099251	0.38103	1e-05	1e-05	1e-05	1e-05	1e-05	1e-05	1e-05	0.498778	1e-05	1e-05	1e-05	1e-05	1e-05	1e-05	1e-05	1e-05	1e-05	1e-05	1e-05	1e-05	1e-05	1e-05	1e-05	0.015892	1e-05	1e-05	1e-05	1e-05	1e-05	1e-05	1e-05	1e-05	1e-05	0.196207	0.305374	1e-05	1e-05
F1_350	S992	S876	1e-05	1e-05	1e-05	1e-05	1e-05	1e-05	1e-05	1e-05	1e-05	1e-05	1e-05	1e-05	1e-05	1e-05	1e-05	1e-05	1e-05	1e-05	1e-05	1e-05	1e-05	1e-05	1e-05	1e-05	1e-05	1.4e-05	1e-05	0.505013	1e-05	1e-05	1e-05	1e-05	0.162625	0.332048	1e-05	1e-05	1e-05	1e-05	1e-05	1e-05	1e-05	1e-05	1e-05	1e-05	1e-05	1e-05	1e-05
F1_351	S577	S469	1e-05	0.490242	1e-05	1e-05	1e-05	1e-05	1e-05	1e-05	0.096754	0.412693	1e-05	1e-05	1e-05	1e-05	1e-05	1e-05	1e-05	1e-05	1e-05	1e-05	1e-05	1e-05	1e-05	1e-05	1e-05	1e-05	1e-05	1e-05	1e-05	1e-05	1e-05	1e-05	1e-05	1e-05	1e-05	0.305952	0.185172	1e-05	1e-05	1e-05	1e-05	1e-05	1e-05	0.109726	0.398861	1e-05	1e-05
F1_352	S577	S799	1e-05	1e-05	1e-05	1e-05	1e-05	1e-05	1e-05	1e-05	0.121707	0.357727	1e-05	1e-05	1e-05	1e-05	1e-05	1e-05	1e-05	1e-05	1e-05	1e-05	1e-05	0.520256	1e-05	1e-05	1e-05	1e-05	1e-05	1e-05	1e-05	1e-05	1e-05	1e-05	1e-05	1e-05	1e-05	1e-05	1e-05	1e-05	1e-05	1e-05	1e-05	1e-05	1e-05	0.119645	0.380186	1e-05	1e-05
F1_353	S577	S799	1e-05	1e-05	1e-05	1e-05	1e-05	1e-05	1e-05	1e-05	1e-05	0.486275	1e-05	1e-05	1e-05	1e-05	1e-05	1e-05	1e-05	1e-05	1e-05	1e-05	1e-05	0.513405	1e-05	1e-05	1e-05	1e-05	1e-05	1e-05	1e-05	1e-05	1e-05	1e-05	1e-05	1e-05	1e-05	1e-05	1e-05	1e-05	1e-05	1e-05	1e-05	1e-05	1e-05	0.309006	0.245877	1e-05	1e-05
F1_354	S577	S828	1e-05	1e-05	1e-05	1e-05	1e-05	1e-05	1e-05	1e-05	1e-05	0.48124	1e-05	1e-05	1e-05	1e-05	1e-05	1e-05	1e-05	1e-05	1e-05	1e-05	1e-05	1e-05	1e-05	1e-05	1e-05	1e-05	0.51844	1e-05	1e-05	1e-05	1e-05	1e-05	1e-05	1e-05	1e-05	1e-05	1e-05	1e-05	1e-05	1e-05	1e-05	1e-05	1e-05	0.240927	0.244678	1e-05	1e-05
F1_355	S577	S805	1e-05	1e-05	1e-05	1e-05	1e-05	1e-05	1e-05	1e-05	0.258594	0.239261	1e-05	1e-05	1e-05	1e-05	1e-05	1e-05	1e-05	1e-05	1e-05	1e-05	1e-05	1e-05	0.501835	1e-05	1e-05	1e-05	1e-05	1e-05	1e-05	1e-05	1e-05	1e-05	1e-05	1e-05	1e-05	1e-05	1e-05	1e-05	1e-05	1e-05	1e-05	1e-05	1e-05	1e-05	0.458685	1e-05	1e-05
F1_356	S790	S773	1e-05	1e-05	1e-05	1e-05	1e-05	1e-05	1e-05	1e-05	1e-05	1e-05	1e-05	1e-05	1e-05	1e-05	1e-05	1.5e-05	1e-05	0.535385	1e-05	0.042177	0.422123	1e-05	1e-05	1e-05	1e-05	1e-05	1e-05	1e-05	1e-05	1e-05	1e-05	1e-05	1e-05	1e-05	1e-05	1e-05	1e-05	1e-05	1e-05	1e-05	1e-05	1e-05	1e-05	0.006633	1e-05	1e-05	1e-05
F1_357	S577	S702	1e-05	1e-05	1e-05	1e-05	1e-05	1e-05	1e-05	1e-05	0.459956	0.028761	1e-05	1e-05	1e-05	0.510973	1e-05	1e-05	1e-05	1e-05	1e-05	1e-05	1e-05	1e-05	1e-05	1e-05	1e-05	1e-05	1e-05	1e-05	1e-05	1e-05	1e-05	1e-05	1e-05	1e-05	1e-05	1e-05	1e-05	1e-05	1e-05	1e-05	1e-05	1e-05	1e-05	0.113322	0.358286	1e-05	1e-05
F1_358	S577	S516	1e-05	1e-05	1e-05	1e-05	0.239649	0.272308	1e-05	1e-05	0.05622	0.431523	1e-05	1e-05	1e-05	1e-05	1e-05	1e-05	1e-05	1e-05	1e-05	1e-05	1e-05	1e-05	1e-05	1e-05	1e-05	1e-05	1e-05	1e-05	1e-05	1e-05	1e-05	1e-05	1e-05	1e-05	1e-05	1e-05	1e-05	1e-05	0.248403	1e-05	0.222859	1e-05	1e-05	0.15311	0.375338	1e-05	1e-05
F1_359	S577	S773	1e-05	1e-05	1e-05	1e-05	1e-05	1e-05	1e-05	1e-05	0.233612	0.228512	1e-05	1e-05	1e-05	1e-05	1e-05	1e-05	1e-05	0.537566	1e-05	1e-05	1e-05	1e-05	1e-05	1e-05	1e-05	1e-05	1e-05	1e-05	1e-05	1e-05	1e-05	1e-05	1e-05	1e-05	1e-05	1e-05	1e-05	1e-05	1e-05	1e-05	1e-05	1e-05	1e-05	0.076023	0.420294	1e-05	1e-05
F1_360	S577	S805	1e-05	1e-05	1e-05	1e-05	1e-05	1e-05	1e-05	1e-05	0.501013	1e-05	1e-05	1e-05	1e-05	1e-05	1e-05	1e-05	1e-05	1e-05	1e-05	1e-05	1e-05	1e-05	1e-05	0.498667	1e-05	1e-05	1e-05	1e-05	1e-05	1e-05	1e-05	1e-05	1e-05	1e-05	1e-05	0.083216	1e-05	1e-05	1e-05	1e-05	1e-05	1e-05	1e-05	0.015054	0.420644	1e-05	1e-05
F1_361	S577	S976	1e-05	1e-05	1e-05	1e-05	1e-05	1e-05	1e-05	1e-05	0.17471	0.366191	1e-05	1e-05	1e-05	1e-05	1e-05	1e-05	1e-05	1e-05	1e-05	1e-05	1e-05	1e-05	1e-05	1e-05	1e-05	1e-05	1e-05	1e-05	1e-05	0.458789	1e-05	1e-05	1e-05	1e-05	1e-05	1e-05	1e-05	1e-05	1e-05	1e-05	1e-05	1e-05	1e-05	0.057017	0.47731	1e-05	1e-05
F1_362	S577	S661	1e-05	1e-05	1e-05	1e-05	1e-05	1e-05	1e-05	1e-05	0.488171	1e-05	1e-05	1e-05	0.511509	1e-05	1e-05	1e-05	1e-05	1e-05	1e-05	1e-05	1e-05	1e-05	1e-05	1e-05	1e-05	1e-05	1e-05	1e-05	1e-05	1e-05	1e-05	1e-05	1e-05	1e-05	1e-05	1e-05	1e-05	1e-05	1e-05	1e-05	1e-05	1e-05	1e-05	0.062951	0.444873	1e-05	1e-05
F1_363	S577	S811	1e-05	1e-05	1e-05	1e-05	1e-05	1e-05	1e-05	1e-05	0.417733	0.045092	1e-05	1e-05	1e-05	1e-05	1e-05	1e-05	1e-05	1e-05	1e-05	1e-05	1e-05	1e-05	1e-05	1e-05	1e-05	0.536864	1e-05	1e-05	1e-05	1e-05	1e-05	1e-05	1e-05	1e-05	1e-05	1e-05	1e-05	1e-05	1e-05	1e-05	1e-05	1e-05	1e-05	0.021936	0.44573	1e-05	1e-05
F1_364	S577	S805	1e-05	1e-05	1e-05	1e-05	1e-05	1e-05	1e-05	1e-05	0.509689	1e-05	1e-05	1e-05	1e-05	1e-05	1e-05	1e-05	1e-05	1e-05	1e-05	1e-05	1e-05	1e-05	0.489991	1e-05	1e-05	1e-05	1e-05	1e-05	1e-05	1e-05	1e-05	1e-05	1e-05	1e-05	1e-05	1e-05	1e-05	1e-05	1e-05	1e-05	1e-05	1e-05	1e-05	0.092439	0.461137	1e-05	1e-05
F1_365	S376	S986	0.49703	1e-05	1e-05	1e-05	1e-05	1e-05	1e-05	1e-05	1e-05	1e-05	1e-05	1e-05	1e-05	1e-05	1e-05	1e-05	1e-05	1e-05	1e-05	1e-05	1e-05	1e-05	1e-05	1e-05	1e-05	1e-05	1e-05	1e-05	1e-05	1e-05	0.50265	1e-05	1e-05	1e-05	0.555061	1e-05	1e-05	1e-05	1e-05	1e-05	1e-05	1e-05	1e-05	0.025866	1e-05	1e-05	1e-05
F1_366	S376	S717	0.4948	1e-05	1e-05	1e-05	1e-05	1e-05	1e-05	1e-05	1e-05	1e-05	1e-05	1e-05	1e-05	1e-05	0.50488	1e-05	1e-05	1e-05	1e-05	1e-05	1e-05	1e-05	1e-05	1e-05	1e-05	1e-05	1e-05	1e-05	1e-05	1e-05	1e-05	1e-05	1e-05	1e-05	0.475881	1e-05	1e-05	1e-05	1e-05	1e-05	1e-05	1e-05	1e-05	1e-05	1e-05	1e-05	1e-05
F1_367	S790	S783	1e-05	1e-05	1e-05	1e-05	1e-05	1e-05	1e-05	1e-05	1e-05	1e-05	1e-05	1e-05	1e-05	1e-05	1e-05	1e-05	1e-05	1e-05	0.51168	0.222581	0.26543	1e-05	1e-05	1e-05	1e-05	1e-05	1e-05	1e-05	1e-05	1e-05	1e-05	1e-05	1e-05	1e-05	1e-05	1e-05	1e-05	1e-05	1e-05	1e-05	1e-05	1e-05	1e-05	0.051215	1e-05	1e-05	1e-05
F1_368	S790	S661	1e-05	1e-05	1e-05	1e-05	1e-05	1e-05	1e-05	1e-05	1e-05	1e-05	1e-05	1e-05	0.488995	1e-05	1e-05	1e-05	1e-05	1e-05	1e-05	0.328137	0.182554	1e-05	1e-05	1e-05	1.4e-05	1e-05	1e-05	1e-05	1e-05	1e-05	1e-05	1e-05	1e-05	1e-05	1e-05	1e-05	1e-05	1e-05	1e-05	1e-05	1e-05	1e-05	1e-05	1e-05	1e-05	1e-05	1e-05
F1_369	S376	S876	0.49004	1e-05	1e-05	1e-05	1e-05	1e-05	1e-05	1e-05	1e-05	1e-05	1e-05	1e-05	1e-05	1e-05	1e-05	1e-05	1e-05	1e-05	1e-05	1e-05	1e-05	1e-05	1e-05	1e-05	1e-05	1e-05	1e-05	0.50964	1e-05	1e-05	1e-05	1e-05	1e-05	1e-05	0.467212	1e-05	1e-05	1e-05	1e-05	1e-05	1e-05	1e-05	1e-05	1e-05	1e-05	1e-05	1e-05
F1_370	S790	S807	1e-05	1e-05	1e-05	1e-05	1e-05	1e-05	1e-05	1e-05	1e-05	1e-05	1.5e-05	1e-05	1e-05	1e-05	1e-05	1e-05	1e-05	1e-05	1e-05	0.254488	0.268602	1e-05	1e-05	1e-05	0.476595	1e-05	1e-05	1e-05	1e-05	1e-05	1e-05	1e-05	1e-05	1e-05	1e-05	1e-05	1e-05	1e-05	1e-05	1e-05	1e-05	1e-05	1e-05	1e-05	1e-05	0.045078	1e-05
F1_371	S790	S783	1e-05	1e-05	1e-05	1e-05	1e-05	1e-05	1e-05	1e-05	1e-05	1e-05	1e-05	1e-05	1e-05	1e-05	1e-05	1e-05	1e-05	1e-05	0.489567	0.262935	0.247188	1e-05	1e-05	1e-05	1e-05	1e-05	1e-05	1e-05	1e-05	1e-05	1e-05	1e-05	1e-05	1e-05	1e-05	1e-05	1e-05	1e-05	1e-05	1e-05	1e-05	1e-05	1e-05	0.005378	1e-05	1e-05	1e-05
F1_372	S790	S516	1e-05	1e-05	1e-05	1e-05	1e-05	0.536793	1e-05	1e-05	1e-05	1e-05	1e-05	1e-05	1e-05	1e-05	1e-05	1e-05	1e-05	1e-05	1e-05	0.310259	0.152638	1e-05	1e-05	1e-05	1e-05	1e-05	1e-05	1e-05	1e-05	1e-05	1e-05	1e-05	1e-05	1e-05	1e-05	1e-05	1e-05	1e-05	0.194398	1e-05	0.36076	1e-05	1e-05	1e-05	1e-05	1e-05	1e-05
F1_373	S376	S741	0.488189	1e-05	1e-05	1e-05	1e-05	1e-05	1e-05	1e-05	1e-05	1e-05	1e-05	1e-05	1e-05	1e-05	1e-05	0.511491	1e-05	1e-05	1e-05	1e-05	1e-05	1e-05	1e-05	1e-05	1e-05	1e-05	1e-05	1e-05	1e-05	1e-05	1e-05	1e-05	1e-05	1e-05	0.468417	1e-05	1e-05	1e-05	1e-05	1e-05	1e-05	1e-05	1e-05	1e-05	1e-05	1e-05	1e-05
F1_374	S790	S876	1e-05	1e-05	1e-05	1e-05	1e-05	1e-05	1e-05	1e-05	1e-05	1e-05	1e-05	1e-05	1e-05	1e-05	1e-05	1e-05	1e-05	1e-05	1e-05	0.287005	0.178108	1e-05	1e-05	1e-05	1e-05	1e-05	1e-05	0.534577	1e-05	1e-05	1e-05	1e-05	1e-05	1e-05	1e-05	1e-05	1e-05	1e-05	1e-05	1e-05	1e-05	1e-05	1e-05	0.016589	1e-05	1e-05	1e-05
F1_375	S376	S986	0.491705	1e-05	1e-05	1e-05	1e-05	1e-05	1e-05	1e-05	1e-05	1e-05	1e-05	1e-05	1e-05	1e-05	1e-05	1e-05	1e-05	1e-05	1e-05	1e-05	1e-05	1e-05	1e-05	1e-05	1e-05	1e-05	1e-05	1e-05	1e-05	1e-05	0.507975	1e-05	1e-05	1e-05	0.481324	1e-05	1e-05	1e-05	1e-05	1e-05	1e-05	1e-05	1e-05	1e-05	1e-05	1e-05	1e-05
F1_376	S790	S702	1e-05	1e-05	1e-05	1e-05	1e-05	1e-05	1e-05	1e-05	1e-05	1e-05	1e-05	1e-05	1e-05	0.529135	1e-05	1e-05	1e-05	1e-05	1e-05	0.040781	0.429775	1e-05	1e-05	1e-05	1e-05	1e-05	1e-05	1e-05	1e-05	1e-05	1e-05	1e-05	1e-05	1e-05	1e-05	1e-05	1e-05	1e-05	1e-05	1e-05	1e-05	1e-05	1e-05	1e-05	1e-05	1e-05	1e-05
F1_377	S790	S525	1e-05	1e-05	1e-05	1e-05	1e-05	1e-05	0.475967	1e-05	1e-05	1e-05	1e-05	1e-05	1e-05	1e-05	1e-05	1e-05	1e-05	1e-05	1e-05	0.202216	0.321507	1e-05	1e-05	1e-05	1e-05	1e-05	1e-05	1e-05	1e-05	1e-05	1e-05	1e-05	1e-05	1e-05	1e-05	1e-05	1e-05	1e-05	1e-05	1e-05	1e-05	0.467833	1e-05	0.024164	1e-05	1e-05	1e-05
F1_378	S376	S741	0.48458	1e-05	1e-05	1e-05	1e-05	1e-05	1e-05	1e-05	1e-05	1e-05	1e-05	1e-05	1e-05	1e-05	1e-05	0.5151	1e-05	1e-05	1e-05	1e-05	1e-05	1e-05	1e-05	1e-05	1e-05	1e-05	1e-05	1e-05	1e-05	1e-05	1e-05	1e-05	1e-05	1e-05	0.461892	1e-05	1e-05	1e-05	1e-05	1e-05	1e-05	1e-05	1e-05	1e-05	1e-05	1e-05	1e-05
F1_379	S790	S469	1e-05	0.508498	1e-05	1e-05	1e-05	1e-05	1e-05	1e-05	1e-05	1e-05	1e-05	1e-05	1e-05	1e-05	1e-05	1e-05	1e-05	1e-05	1e-05	1e-05	0.491182	1e-05	1e-05	1e-05	1e-05	1e-05	1e-05	1e-05	1e-05	1e-05	1e-05	1e-05	1e-05	1e-05	1e-05	0.246302	0.259487	1e-05	1e-05	1e-05	1e-05	1e-05	1e-05	0.019012	1e-05	1e-05	1e-05
F1_380	S790	S828	1e-05	1e-05	1e-05	1e-05	1e-05	1e-05	1e-05	1e-05	1e-05	1e-05	1e-05	1e-05	1e-05	1e-05	1e-05	1e-05	1e-05	1e-05	1e-05	0.112145	0.511092	1e-05	1e-05	1e-05	1e-05	1e-05	0.376453	1e-05	1e-05	1e-05	1e-05	1e-05	1e-05	1e-05	1e-05	1e-05	1e-05	1e-05	1e-05	1e-05	1e-05	1e-05	1e-05	0.04036	1e-05	1.3e-05	1e-05
F1_381	S790	S773	1e-05	1e-05	1e-05	1e-05	1e-05	1e-05	1e-05	1e-05	1e-05	1e-05	1e-05	1e-05	1e-05	1e-05	1e-05	1e-05	1e-05	0.513975	1e-05	0.485705	1e-05	1e-05	1e-05	1e-05	1e-05	1e-05	1e-05	1e-05	1e-05	1e-05	1e-05	1e-05	1e-05	1e-05	1e-05	1e-05	1e-05	1e-05	1e-05	1e-05	1e-05	1e-05	1e-05	1e-05	1e-05	1e-05	1e-05
F1_382	S790	S876	1e-05	1e-05	1e-05	1e-05	1e-05	1e-05	1e-05	1e-05	1e-05	1e-05	1e-05	1e-05	1e-05	1e-05	1e-05	1e-05	1e-05	1e-05	1e-05	0.440819	1e-05	1e-05	1e-05	1e-05	1e-05	1e-05	1e-05	0.558861	1e-05	1e-05	1e-05	1e-05	1e-05	1e-05	1e-05	1e-05	1e-05	1e-05	1e-05	1e-05	1e-05	1e-05	1.1e-05	1e-05	1e-05	1e-05	1e-05
F1_383	S790	S807	1e-05	1e-05	1e-05	1e-05	1e-05	1e-05	1e-05	1e-05	1e-05	1e-05	1e-05	1e-05	1e-05	1e-05	1e-05	1e-05	1e-05	1e-05	1e-05	0.420613	0.09142	1e-05	1e-05	1e-05	0.487657	1e-05	1e-05	1e-05	1e-05	1e-05	1e-05	1e-05	1e-05	1e-05	1e-05	1e-05	1e-05	1e-05	1e-05	1e-05	1e-05	1e-05	1e-05	1e-05	1e-05	1e-05	1e-05
F1_384	S790	S805	1e-05	1e-05	1e-05	1e-05	1e-05	1e-05	1e-05	1e-05	1e-05	1e-05	1e-05	1e-05	1e-05	1e-05	1e-05	1e-05	1e-05	1e-05	1e-05	0.329358	0.303278	1e-05	0.367053	1e-05	1e-05	1e-05	1e-05	1e-05	1e-05	1e-05	1e-05	1e-05	1e-05	1e-05	1e-05	1e-05	1e-05	1e-05	0.05301	1e-05	1e-05	1e-05	1e-05	1e-05	1e-05	1e-05	1e-05
F1_385	S790	S799	1e-05	1e-05	1e-05	1e-05	1e-05	1e-05	1e-05	1e-05	1e-05	1e-05	1e-05	1e-05	1e-05	1e-05	1e-05	1e-05	1e-05	1e-05	1e-05	0.48719	0.00164	0.51086	1e-05	1e-05	1e-05	1e-05	1e-05	1e-05	1e-05	1e-05	1e-05	1e-05	1e-05	1e-05	1e-05	1e-05	1e-05	1e-05	1e-05	1e-05	1e-05	1e-05	1e-05	1e-05	1e-05	1e-05	1e-05
F1_386	S376	S525	0.510194	1e-05	1e-05	1e-05	1e-05	1e-05	0.489486	1e-05	1e-05	1e-05	1e-05	1e-05	1e-05	1e-05	1e-05	1e-05	1e-05	1e-05	1e-05	1e-05	1e-05	1e-05	1e-05	1e-05	1e-05	1e-05	1e-05	1e-05	1e-05	1e-05	1e-05	1e-05	1e-05	1e-05	0.491952	1e-05	1e-05	1e-05	1e-05	1e-05	1e-05	0.507738	1e-05	1e-05	1e-05	1e-05	1e-05
F1_387	S376	S986	0.491125	1e-05	1.1e-05	1e-05	1e-05	1e-05	1e-05	1e-05	1e-05	1e-05	1e-05	1e-05	1e-05	1e-05	1e-05	1e-05	1e-05	1e-05	1e-05	1e-05	1.1e-05	1e-05	1e-05	1e-05	1e-05	1e-05	1e-05	1e-05	1e-05	1e-05	0.508553	1e-05	1e-05	1e-05	0.495709	1e-05	1e-05	1e-05	1e-05	1e-05	1e-05	1e-05	1e-05	1e-05	1e-05	1e-05	1e-05
F1_388	S790	S717	1e-05	1e-05	1e-05	1e-05	1e-05	1e-05	1e-05	1e-05	1e-05	1e-05	1e-05	1e-05	1e-05	1e-05	0.494231	1e-05	1e-05	1e-05	1e-05	0.191743	0.313716	1e-05	1e-05	1e-05	1e-05	1e-05	1e-05	1e-05	1e-05	1e-05	1e-05	1e-05	1e-05	1e-05	1e-05	1e-05	1e-05	1e-05	1e-05	1e-05	1e-05	1e-05	1e-05	1e-05	1e-05	1e-05	1e-05
F1_389	S790	S876	1e-05	1e-05	1e-05	1e-05	1e-05	1e-05	1e-05	1e-05	1e-05	1e-05	1e-05	1e-05	1e-05	1e-05	1e-05	1e-05	1e-05	1e-05	1e-05	0.46193	0.007835	1e-05	1e-05	1e-05	1e-05	1e-05	1e-05	0.529925	1e-05	1e-05	1e-05	1e-05	1e-05	1e-05	1e-05	1e-05	1e-05	1e-05	1e-05	1e-05	1e-05	1e-05	1e-05	0.034882	1e-05	1e-05	1e-05
F1_390	S376	S469	0.499904	0.499776	1e-05	1e-05	1e-05	1e-05	1e-05	1e-05	1e-05	1e-05	1e-05	1e-05	1e-05	1e-05	1e-05	1e-05	1e-05	1e-05	1e-05	1e-05	1e-05	1e-05	1e-05	1e-05	1e-05	1e-05	1e-05	1e-05	1e-05	1e-05	1e-05	1e-05	1e-05	1e-05	0.473103	0.366437	0.16016	1e-05	1e-05	1e-05	1e-05	1e-05	1e-05	1e-05	1e-05	1e-05	1e-05
F1_391	S376	S469	0.501788	0.497892	1e-05	1e-05	1e-05	1e-05	1e-05	1e-05	1e-05	1e-05	1e-05	1e-05	1e-05	1e-05	1e-05	1e-05	1e-05	1e-05	1e-05	1e-05	1e-05	1e-05	1e-05	1e-05	1e-05	1e-05	1e-05	1e-05	1e-05	1e-05	1e-05	1e-05	1e-05	1e-05	0.506562	0.493128	1e-05	1e-05	1e-05	1e-05	1e-05	1e-05	1e-05	1e-05	1e-05	1e-05	1e-05
F1_392	S376	S976	0.496914	1e-05	1e-05	1e-05	1e-05	1e-05	1e-05	1e-05	1e-05	1e-05	1e-05	1e-05	1e-05	1e-05	1e-05	1e-05	1e-05	1e-05	1e-05	1e-05	1e-05	1e-05	1e-05	1e-05	1e-05	1e-05	1e-05	1e-05	1e-05	0.502766	1e-05	1e-05	1e-05	1e-05	0.482828	1e-05	1e-05	1e-05	1e-05	1e-05	1e-05	1e-05	1.3e-05	1e-05	1e-05	1e-05	1e-05
F1_393	S376	S741	0.498043	1e-05	1e-05	1e-05	1e-05	1e-05	1e-05	1e-05	1e-05	1e-05	1e-05	1.1e-05	1e-05	1e-05	1e-05	0.501636	1e-05	1e-05	1e-05	1e-05	1e-05	1e-05	1e-05	1e-05	1e-05	1e-05	1e-05	1e-05	1e-05	1e-05	1e-05	1e-05	1e-05	1e-05	0.478404	1e-05	1e-05	1e-05	1e-05	1e-05	1e-05	1e-05	1e-05	1e-05	1e-05	1e-05	1e-05
F1_394	S790	S469	1e-05	0.494118	1e-05	1e-05	1e-05	1e-05	1e-05	1e-05	1e-05	1e-05	1e-05	1e-05	1e-05	1e-05	1e-05	1e-05	1e-05	1e-05	1e-05	0.33869	0.166882	1e-05	1e-05	1e-05	1e-05	1e-05	1e-05	1e-05	1e-05	1e-05	1e-05	1e-05	1e-05	1e-05	1e-05	0.338487	0.153292	1e-05	1e-05	1e-05	1e-05	1e-05	1e-05	1e-05	1e-05	1e-05	1e-05
F1_395	S790	S876	1e-05	1e-05	1e-05	1e-05	1e-05	1e-05	1e-05	1e-05	1e-05	1e-05	1e-05	1e-05	1e-05	1e-05	1e-05	1e-05	1e-05	1e-05	1e-05	0.222418	0.239432	1e-05	1e-05	1e-05	1e-05	1e-05	1e-05	0.537841	1e-05	1e-05	1e-05	1e-05	1e-05	1e-05	1e-05	1e-05	1e-05	1e-05	1e-05	1e-05	1e-05	1e-05	1e-05	1e-05	1e-05	1e-05	1e-05
F1_396	S376	S976	0.488285	1e-05	1e-05	1e-05	1e-05	1e-05	1e-05	1e-05	1e-05	1e-05	1e-05	1e-05	1e-05	1e-05	1e-05	1e-05	1e-05	1e-05	1e-05	1e-05	1e-05	1e-05	1e-05	1e-05	1e-05	1e-05	1e-05	1e-05	1e-05	0.511395	1e-05	1e-05	1e-05	1e-05	0.497418	1e-05	1e-05	1e-05	1e-05	1e-05	1e-05	1e-05	1e-05	1e-05	1e-05	1e-05	1e-05
F1_397	S790	S976	1e-05	1e-05	1e-05	1e-05	1e-05	1e-05	1e-05	1e-05	1e-05	1e-05	1e-05	1e-05	1e-05	1e-05	1e-05	1e-05	1e-05	1e-05	1e-05	0.164039	0.355311	1e-05	1e-05	1e-05	1e-05	1e-05	1e-05	1e-05	1e-05	0.480341	1e-05	1e-05	1e-05	1e-05	1e-05	1e-05	1e-05	1e-05	1e-05	1e-05	1e-05	0.067927	1e-05	0.033438	1e-05	1e-05	1e-05
F1_398	S376	S805	0.475087	1e-05	1e-05	1e-05	1e-05	1e-05	1e-05	1e-05	1e-05	1e-05	1e-05	1e-05	1e-05	1e-05	1e-05	1e-05	1e-05	1e-05	1e-05	1e-05	0.037883	1e-05	0.456891	1e-05	1e-05	1e-05	1e-05	1e-05	1e-05	0.029839	1e-05	1e-05	1e-05	1e-05	0.4596	0.052055	1e-05	1e-05	1e-05	1e-05	1e-05	1e-05	1e-05	0.023864	1e-05	1e-05	1e-05
F1_399	S376	S717	0.481953	1e-05	1e-05	1e-05	1e-05	1e-05	1e-05	1e-05	1e-05	1e-05	1e-05	1e-05	1e-05	1e-05	0.517727	1e-05	1e-05	1e-05	1e-05	1e-05	1e-05	1e-05	1e-05	1e-05	1e-05	1e-05	1e-05	1e-05	1e-05	1e-05	1e-05	1e-05	1e-05	1e-05	0.46428	1e-05	1e-05	1e-05	1e-05	1e-05	1e-05	1e-05	1e-05	1e-05	1e-05	1e-05	1e-05
F1_400	S790	S805	1e-05	1e-05	1e-05	1e-05	1e-05	1e-05	1e-05	1e-05	1e-05	1e-05	1e-05	1e-05	1e-05	1e-05	1e-05	1e-05	1e-05	1e-05	1e-05	0.299752	0.201581	1e-05	1e-05	0.498357	1e-05	1e-05	1e-05	1e-05	1e-05	1e-05	1e-05	1e-05	1e-05	1e-05	1e-05	0.011455	1e-05	1e-05	1e-05	0.015285	1e-05	1e-05	1e-05	0.052659	1e-05	1e-05	1e-05
F1_401	S376	S876	0.505216	1e-05	1e-05	1e-05	1e-05	1e-05	1e-05	1e-05	1e-05	1e-05	1e-05	1e-05	1e-05	1e-05	1e-05	1e-05	1e-05	1e-05	1e-05	1e-05	1e-05	1e-05	1e-05	1e-05	1.7e-05	1e-05	1e-05	0.494456	1e-05	1e-05	1e-05	1e-05	1e-05	1e-05	0.517495	1e-05	1e-05	1e-05	1e-05	1e-05	1e-05	1e-05	1e-05	1e-05	1e-05	1e-05	1e-05
F1_402	S790	S525	1e-05	1e-05	1e-05	1e-05	1e-05	1e-05	0.542719	1e-05	1e-05	1e-05	1e-05	1e-05	1e-05	1e-05	1e-05	1e-05	1e-05	1e-05	1e-05	0.237579	0.219392	1e-05	1e-05	1e-05	1e-05	1e-05	1e-05	1e-05	1e-05	1e-05	1e-05	1e-05	1e-05	1e-05	1e-05	1e-05	1e-05	1e-05	1e-05	1e-05	1e-05	0.525485	1e-05	1e-05	1e-05	1e-05	1e-05
F1_403	S790	S702	1e-05	1e-05	1e-05	1e-05	1e-05	1e-05	1e-05	1e-05	1e-05	1e-05	1e-05	1e-05	1e-05	0.540084	1e-05	1e-05	1e-05	1e-05	1e-05	0.394998	0.064608	1e-05	1e-05	1e-05	1e-05	1e-05	1e-05	1e-05	1e-05	1e-05	1e-05	1e-05	1e-05	1e-05	1e-05	1e-05	1e-05	1e-05	1e-05	1e-05	1e-05	1e-05	1e-05	0.074963	1e-05	1e-05	1e-05
F1_404	S790	S805	1e-05	1e-05	1e-05	1e-05	1e-05	1e-05	1e-05	1e-05	1e-05	1e-05	1e-05	1e-05	1e-05	1e-05	1e-05	1e-05	1e-05	1e-05	1e-05	0.326804	0.179587	1e-05	1e-05	0.493298	1e-05	1e-05	1e-05	1e-05	1e-05	1e-05	1e-05	1e-05	1e-05	1e-05	1e-05	0.003958	1e-05	1e-05	1e-05	1e-05	0.024715	1e-05	1e-05	1e-05	1e-05	1e-05	1e-05
F1_405	S790	S805	1e-05	1e-05	1e-05	1e-05	1e-05	1e-05	1e-05	1e-05	1e-05	1e-05	1e-05	1e-05	1e-05	1e-05	1e-05	1e-05	1e-05	1e-05	1e-05	0.308773	0.183714	1e-05	0.507203	1e-05	1e-05	1e-05	1e-05	1e-05	1e-05	1e-05	1e-05	1e-05	1e-05	1e-05	1e-05	1e-05	1e-05	1e-05	0.011528	1e-05	0.042607	1e-05	1e-05	1e-05	1e-05	1e-05	1e-05
F1_406	S376	S589	0.522069	1e-05	1e-05	1e-05	1e-05	1e-05	1e-05	1e-05	1e-05	1e-05	0.477608	1e-05	1e-05	1e-05	1.3e-05	1e-05	1e-05	1e-05	1e-05	1e-05	1e-05	1e-05	1e-05	1e-05	1e-05	1e-05	1e-05	1e-05	1e-05	1e-05	1e-05	1e-05	1e-05	1e-05	0.524954	1e-05	1e-05	1e-05	1e-05	1e-05	1e-05	1e-05	1e-05	1e-05	1e-05	0.474736	1e-05
F1_407	S790	S805	1e-05	1e-05	1e-05	1e-05	1e-05	1e-05	1e-05	1e-05	1e-05	1e-05	1e-05	1e-05	1e-05	1e-05	1e-05	1.1e-05	1e-05	1e-05	1e-05	0.403616	0.211089	1e-05	0.384984	1e-05	1e-05	1e-05	1e-05	1e-05	1e-05	1e-05	1e-05	1e-05	1e-05	1e-05	1e-05	1e-05	1e-05	1e-05	1e-05	1e-05	1e-05	1e-05	1e-05	1e-05	1e-05	1e-05	1e-05
F1_408	S790	S783	1e-05	1e-05	1e-05	1e-05	1e-05	1e-05	1e-05	1e-05	1e-05	1e-05	1e-05	1e-05	1e-05	1e-05	1e-05	1e-05	1e-05	1e-05	0.502657	0.275588	0.221445	1e-05	1e-05	1e-05	1e-05	1e-05	1e-05	1e-05	1e-05	1e-05	1e-05	1e-05	1e-05	1e-05	1e-05	1e-05	1e-05	1e-05	1e-05	1e-05	1e-05	1e-05	1e-05	0.022364	1e-05	1e-05	1e-05
F1_409	S790	S717	1e-05	1e-05	1e-05	1e-05	1e-05	1e-05	1e-05	1e-05	1e-05	1e-05	1e-05	1e-05	1e-05	1e-05	0.500088	1e-05	1e-05	1e-05	1e-05	0.446406	0.053195	1e-05	1e-05	1e-05	1e-05	1e-05	1e-05	1e-05	1e-05	1e-05	1e-05	1e-05	1e-05	1e-05	1e-05	1e-05	1e-05	1e-05	1e-05	1e-05	1e-05	1e-05	1e-05	1e-05	1e-05	1e-05	1e-05
F1_410	S790	S876	1e-05	1e-05	1e-05	1e-05	1e-05	1e-05	1e-05	1e-05	1e-05	1e-05	1e-05	1e-05	1e-05	1e-05	1e-05	1e-05	1e-05	1e-05	1e-05	0.459931	0.039899	1e-05	1e-05	1e-05	1e-05	1e-05	1e-05	0.499861	1e-05	1e-05	1e-05	1e-05	1e-05	1e-05	1e-05	1e-05	1e-05	1e-05	1e-05	1e-05	1e-05	1e-05	1e-05	0.118128	1e-05	1e-05	1e-05
F1_411	S376	S807	0.495607	1e-05	1e-05	1e-05	1e-05	1e-05	1e-05	1e-05	1e-05	1e-05	1e-05	1e-05	1e-05	1e-05	1e-05	1e-05	1e-05	1e-05	1e-05	1e-05	1e-05	1e-05	1e-05	1e-05	0.504073	1e-05	1e-05	1e-05	1e-05	1e-05	1e-05	1e-05	1e-05	1e-05	0.504211	1e-05	1e-05	1e-05	1e-05	1e-05	1e-05	1e-05	1e-05	1e-05	1e-05	1e-05	1e-05
F1_412	S376	S717	0.502725	1e-05	1e-05	1e-05	1e-05	1e-05	1e-05	1e-05	1e-05	1e-05	1e-05	1e-05	1e-05	1e-05	0.496955	1e-05	1e-05	1e-05	1e-05	1e-05	1e-05	1e-05	1e-05	1e-05	1e-05	1e-05	1e-05	1e-05	1e-05	1e-05	1e-05	1e-05	1e-05	1e-05	0.508518	1e-05	1e-05	1e-05	1e-05	1e-05	1e-05	1e-05	1e-05	1e-05	1e-05	1e-05	1e-05
F1_413	S376	S799	0.48401	1e-05	1e-05	1e-05	1e-05	1e-05	1e-05	1e-05	1e-05	1e-05	1e-05	1e-05	1e-05	1e-05	1e-05	1e-05	1e-05	1e-05	1e-05	1e-05	1e-05	0.51567	1e-05	1e-05	1e-05	1e-05	1e-05	1e-05	1e-05	1e-05	1e-05	1e-05	1e-05	1e-05	0.494316	1e-05	1e-05	1e-05	1e-05	1e-05	1e-05	1e-05	1e-05	1e-05	1e-05	1e-05	1e-05
F1_414	S790	S976	1e-05	1e-05	1e-05	1e-05	1e-05	1e-05	1e-05	1e-05	1e-05	1e-05	1e-05	1e-05	1e-05	1e-05	1e-05	1e-05	1e-05	1e-05	1e-05	0.536426	0.102321	1e-05	1e-05	1e-05	1e-05	1e-05	1e-05	1e-05	1e-05	0.360943	1e-05	1e-05	1e-05	1e-05	1e-05	1e-05	1e-05	1e-05	1e-05	1e-05	1e-05	1e-05	1e-05	1e-05	0.029816	0.042097	1e-05
F1_415	S376	S525	0.506798	1e-05	1e-05	1e-05	1e-05	1e-05	0.492882	1e-05	1e-05	1e-05	1e-05	1e-05	1e-05	1e-05	1e-05	1e-05	1e-05	1e-05	1e-05	1e-05	1e-05	1e-05	1e-05	1e-05	1e-05	1e-05	1e-05	1e-05	1e-05	1e-05	1e-05	1e-05	1e-05	1e-05	0.53567	1e-05	1e-05	1e-05	1e-05	1e-05	1e-05	0.46402	1e-05	1e-05	1e-05	1e-05	1e-05
F1_416	S790	S717	1e-05	1e-05	1e-05	1e-05	1e-05	1e-05	1e-05	1e-05	1e-05	1e-05	1e-05	1e-05	1e-05	1e-05	0.502155	1e-05	1e-05	1e-05	1e-05	0.188387	0.309149	1e-05	1e-05	1e-05	1e-05	1e-05	1e-05	1e-05	1e-05	1e-05	1e-05	1e-05	1e-05	1e-05	1e-05	1e-05	1e-05	1e-05	1e-05	1e-05	1e-05	1e-05	1e-05	0.008067	1e-05	1e-05	1e-05
F1_417	S790	S876	1e-05	1e-05	1e-05	1e-05	1e-05	1e-05	1e-05	1e-05	1e-05	1e-05	1e-05	1e-05	1e-05	1e-05	1e-05	1e-05	1e-05	1e-05	1e-05	0.343258	0.139826	1e-05	1e-05	1e-05	1e-05	1e-05	1e-05	0.516606	1e-05	1e-05	1e-05	1e-05	1e-05	1e-05	1e-05	1e-05	1e-05	1e-05	1e-05	1e-05	1e-05	1e-05	1e-05	0.037126	1e-05	1e-05	1e-05
F1_418	S790	S516	1e-05	1e-05	1e-05	1e-05	0.176147	0.3224	1e-05	1e-05	1e-05	1e-05	1.3e-05	1e-05	1e-05	1e-05	1e-05	1e-05	1e-05	1e-05	1e-05	0.501141	1e-05	1e-05	1e-05	1e-05	1e-05	1e-05	1e-05	1e-05	1e-05	1e-05	1e-05	1e-05	1e-05	1e-05	1e-05	1e-05	1e-05	1e-05	0.154541	0.279421	0.073053	1e-05	1e-05	0.0628	1e-05	1e-05	1e-05
F1_419	S790	S828	1e-05	1e-05	1e-05	1e-05	1e-05	1e-05	1e-05	1e-05	1e-05	1e-05	1e-05	1e-05	1e-05	1e-05	1e-05	1e-05	1e-05	1e-05	1e-05	0.312021	0.317089	1e-05	1e-05	1e-05	1e-05	1e-05	0.37058	1e-05	1e-05	1e-05	1e-05	1e-05	1e-05	1e-05	1e-05	1e-05	1e-05	1e-05	1e-05	1e-05	1e-05	1e-05	1e-05	1e-05	1e-05	1e-05	1e-05
F1_420	S790	S807	1e-05	1e-05	1e-05	1e-05	1e-05	1e-05	1e-05	1e-05	1e-05	1e-05	1e-05	1e-05	1e-05	1e-05	1e-05	1e-05	1e-05	1e-05	1e-05	0.478209	1e-05	1e-05	1e-05	1e-05	0.521471	1e-05	1e-05	1e-05	1e-05	1e-05	1e-05	1e-05	1e-05	1e-05	1e-05	1e-05	1e-05	1e-05	1e-05	1e-05	1e-05	1e-05	1e-05	1e-05	1e-05	1e-05	1e-05
F1_421	S790	S469	1e-05	0.491364	1e-05	1e-05	1e-05	1e-05	1e-05	1e-05	1e-05	1e-05	1e-05	1e-05	1e-05	1e-05	1e-05	1e-05	1e-05	1e-05	1e-05	1e-05	0.508316	1e-05	1e-05	1e-05	1e-05	1e-05	1e-05	1e-05	1e-05	1e-05	1e-05	1e-05	1e-05	1e-05	1e-05	0.201657	0.281834	1e-05	1e-05	1e-05	0.005417	1e-05	1e-05	1e-05	1e-05	1e-05	1e-05
F1_422	S376	S799	0.484574	1e-05	1e-05	1e-05	1e-05	1e-05	1e-05	1e-05	1e-05	1e-05	1e-05	1e-05	1e-05	1e-05	1e-05	1e-05	1e-05	1e-05	1e-05	1e-05	1e-05	0.515106	1e-05	1e-05	1e-05	1e-05	1e-05	1e-05	1e-05	1e-05	1e-05	1e-05	1e-05	1e-05	0.493057	1e-05	1e-05	1e-05	1e-05	1e-05	1e-05	1e-05	1e-05	1e-05	1e-05	1e-05	1e-05
F1_423	S790	S990	1e-05	1e-05	1e-05	1e-05	1e-05	1e-05	1e-05	1e-05	1e-05	1e-05	1e-05	1e-05	1e-05	1e-05	1e-05	1e-05	1e-05	1e-05	1e-05	0.251551	0.21926	1e-05	1e-05	1.5e-05	1e-05	1e-05	1e-05	1e-05	1e-05	1e-05	1e-05	0.528874	1e-05	1e-05	1e-05	1e-05	1e-05	1e-05	1e-05	1e-05	1e-05	1e-05	1e-05	1e-05	1e-05	1e-05	1e-05
F1_424	S790	S799	1e-05	1e-05	1e-05	1e-05	1e-05	1e-05	1e-05	1e-05	1e-05	1e-05	1e-05	1e-05	1e-05	1e-05	1e-05	1e-05	1e-05	1e-05	1e-05	0.142721	0.315563	0.541406	1e-05	1e-05	1e-05	1e-05	1e-05	1e-05	1e-05	1e-05	1e-05	1e-05	1e-05	1e-05	1e-05	1e-05	1e-05	1e-05	1e-05	1e-05	1e-05	1e-05	1e-05	1e-05	1e-05	1e-05	1e-05
F1_425	S790	S783	1e-05	1e-05	1e-05	1e-05	1e-05	1e-05	1e-05	1e-05	1e-05	1e-05	1e-05	1e-05	1e-05	1e-05	1e-05	1e-05	1e-05	1e-05	0.411845	0.343852	0.243989	1e-05	1e-05	1e-05	1e-05	1e-05	1e-05	1e-05	1e-05	1.4e-05	1e-05	1e-05	1e-05	1e-05	1e-05	1e-05	1e-05	1e-05	1e-05	1e-05	1e-05	1e-05	1e-05	0.00364	1e-05	1e-05	1e-05
F1_426	S376	S805	0.509721	1e-05	1e-05	1e-05	1e-05	1e-05	1e-05	1e-05	1e-05	1e-05	1e-05	1e-05	1e-05	1e-05	1e-05	1e-05	1e-05	1e-05	1e-05	1e-05	1e-05	1e-05	0.489959	1e-05	1e-05	1e-05	1e-05	1e-05	1e-05	1e-05	1e-05	1e-05	1e-05	1e-05	0.510332	1e-05	1e-05	1e-05	1e-05	1e-05	1e-05	1e-05	1e-05	1e-05	1e-05	1e-05	1e-05
F1_427	S790	S805	1e-05	1e-05	1e-05	1e-05	1e-05	1e-05	1e-05	1e-05	1e-05	1e-05	1e-05	1e-05	1e-05	1e-05	1e-05	1e-05	1e-05	1e-05	1e-05	0.087879	0.416972	1e-05	1e-05	0.49484	1e-05	1e-05	1e-05	1e-05	1e-05	1e-05	1e-05	1e-05	1e-05	1e-05	1e-05	1e-05	1e-05	1e-05	1e-05	1e-05	1e-05	1e-05	1e-05	1e-05	1e-05	1e-05	1e-05
F1_428	S790	S525	1e-05	1e-05	1e-05	1e-05	1e-05	1e-05	0.428225	1e-05	1e-05	1e-05	1e-05	1e-05	1e-05	1e-05	1e-05	1e-05	1e-05	1e-05	1e-05	0.138897	0.432568	1e-05	1e-05	1e-05	1e-05	1e-05	1e-05	1e-05	1e-05	1e-05	1e-05	1e-05	1e-05	1e-05	1e-05	1e-05	1e-05	1e-05	1e-05	1e-05	1e-05	0.415221	1e-05	0.039284	1e-05	1e-05	1e-05
F1_429	S376	S986	0.506761	1e-05	1e-05	1e-05	1e-05	1e-05	1e-05	1e-05	1e-05	1e-05	1e-05	1e-05	1e-05	1e-05	1e-05	1e-05	1e-05	1e-05	1e-05	1e-05	1e-05	1e-05	1e-05	1e-05	1e-05	1e-05	1e-05	1e-05	1e-05	1e-05	0.492919	1e-05	1e-05	1e-05	0.520119	1e-05	1e-05	1e-05	1e-05	1e-05	1e-05	1e-05	1e-05	1e-05	1e-05	1e-05	1e-05
F1_430	S790	S976	1e-05	1e-05	1e-05	1e-05	1e-05	1e-05	0.017726	1e-05	1e-05	1e-05	1.4e-05	1e-05	1e-05	1e-05	1e-05	1e-05	1e-05	1e-05	1e-05	0.096289	0.385868	1e-05	1e-05	1e-05	1e-05	1e-05	1e-05	1e-05	1e-05	0.499813	1e-05	1e-05	1e-05	1e-05	1e-05	1e-05	1e-05	1e-05	1e-05	1e-05	1e-05	0.037724	1e-05	0.02237	1e-05	1e-05	1e-05
F1_431	S790	S717	1e-05	1e-05	1e-05	1e-05	1e-05	1e-05	1e-05	1e-05	1e-05	1e-05	1e-05	1.1e-05	1e-05	1e-05	0.489369	1e-05	1e-05	1e-05	1e-05	0.392105	0.118215	1e-05	1e-05	1e-05	1e-05	1e-05	1e-05	1e-05	1e-05	1e-05	1e-05	1e-05	1e-05	1e-05	1e-05	1e-05	1e-05	1e-05	1e-05	1e-05	1e-05	1e-05	1e-05	0.012765	1e-05	1e-05	1e-05
F1_432	S790	S661	1e-05	1e-05	1e-05	1e-05	1e-05	1e-05	1e-05	1e-05	1e-05	1e-05	1e-05	1e-05	0.508205	1e-05	1e-05	1e-05	1e-05	1e-05	1e-05	0.382834	0.108651	1e-05	1e-05	1e-05	1e-05	1e-05	1e-05	1e-05	1e-05	1e-05	1e-05	1e-05	1e-05	1e-05	1e-05	1e-05	1e-05	1e-05	1e-05	1e-05	1e-05	1e-05	1e-05	1e-05	1e-05	1e-05	1e-05
F1_433	S376	S799	0.512411	1e-05	1e-05	1e-05	1e-05	1e-05	1e-05	1e-05	1e-05	1e-05	1e-05	1e-05	1e-05	1e-05	1e-05	1e-05	1e-05	1e-05	1e-05	1e-05	1e-05	0.487269	1e-05	1e-05	1e-05	1e-05	1e-05	1e-05	1e-05	1e-05	1e-05	1e-05	1e-05	1e-05	0.489515	1e-05	1e-05	1e-05	1e-05	1e-05	1e-05	1e-05	1e-05	1e-05	1e-05	1e-05	1e-05
F1_434	S790	S516	1e-05	1e-05	1e-05	1e-05	0.460758	0.058888	1e-05	1e-05	1e-05	1e-05	1e-05	1e-05	1e-05	1e-05	1e-05	1e-05	1e-05	1e-05	1e-05	0.264858	0.215196	1e-05	1e-05	1e-05	1e-05	1e-05	1e-05	1e-05	1e-05	1e-05	1e-05	1e-05	1e-05	1e-05	1e-05	1e-05	1e-05	1e-05	0.509366	1e-05	1e-05	1e-05	1e-05	1e-05	1e-05	1e-05	1e-05
F1_435	S376	S717	0.477743	1e-05	1e-05	1e-05	1e-05	1e-05	1e-05	1e-05	1e-05	1e-05	1e-05	1e-05	1e-05	1.4e-05	0.521932	1e-05	1e-05	1e-05	1e-05	1e-05	1e-05	1e-05	1e-05	1e-05	1e-05	1e-05	1e-05	1e-05	1e-05	1e-05	1e-05	1e-05	1e-05	1e-05	0.453471	1e-05	1e-05	1e-05	1e-05	1e-05	1e-05	1e-05	1e-05	1e-05	1e-05	1e-05	1e-05
F1_436	S376	S589	0.470598	1e-05	1e-05	1e-05	1e-05	1e-05	1e-05	1e-05	1e-05	1e-05	0.529082	1e-05	1e-05	1e-05	1e-05	1e-05	1e-05	1e-05	1e-05	1e-05	1e-05	1e-05	1e-05	1e-05	1e-05	1e-05	1e-05	1e-05	1e-05	1e-05	1e-05	1e-05	1e-05	1e-05	0.441735	1e-05	1e-05	1e-05	1e-05	1e-05	1e-05	1e-05	1e-05	1e-05	1e-05	0.557955	1e-05
F1_437	S470	S799	1e-05	1e-05	0.103994	0.381185	1e-05	1e-05	1e-05	1e-05	1e-05	1e-05	1e-05	1e-05	1e-05	1e-05	1e-05	1e-05	1e-05	1e-05	1e-05	1e-05	1e-05	0.514512	1e-05	1e-05	1e-05	1e-05	1e-05	1e-05	1e-05	1e-05	1e-05	1e-05	1e-05	1e-05	1e-05	1e-05	1e-05	0.453593	1e-05	1e-05	1e-05	1e-05	1e-05	1e-05	1e-05	1e-05	1e-05
F1_438	S470	S799	1e-05	1e-05	0.180431	0.30066	1e-05	1e-05	1e-05	1e-05	1e-05	1e-05	1e-05	1e-05	1e-05	1e-05	1e-05	1e-05	1e-05	1e-05	1e-05	1e-05	1e-05	0.518599	1e-05	1e-05	1e-05	1e-05	1e-05	1e-05	1e-05	1e-05	1e-05	1e-05	1e-05	1e-05	1e-05	1e-05	0.025907	0.471303	1e-05	1e-05	1e-05	1e-05	1e-05	1e-05	1e-05	1e-05	1e-05
F1_439	S470	S516	1e-05	1e-05	0.071726	0.436505	0.491459	1e-05	1e-05	1e-05	1e-05	1e-05	1e-05	1e-05	1e-05	1e-05	1e-05	1e-05	1e-05	1e-05	1e-05	1e-05	1e-05	1e-05	1e-05	1e-05	1e-05	1e-05	1e-05	1e-05	1e-05	1e-05	1e-05	1e-05	1e-05	1e-05	1e-05	1e-05	1e-05	0.500356	1e-05	0.499334	1e-05	1e-05	1e-05	1e-05	1e-05	1e-05	1e-05
F1_440	S470	S805	1e-05	1e-05	0.13009	0.361081	1e-05	1e-05	1e-05	1e-05	1e-05	1e-05	1e-05	1e-05	1e-05	1e-05	1e-05	1e-05	1e-05	1e-05	1e-05	1e-05	1e-05	1e-05	0.508519	1e-05	1e-05	1e-05	1e-05	1e-05	1e-05	1e-05	1e-05	1e-05	1e-05	1e-05	1e-05	1e-05	1e-05	0.49821	1e-05	1e-05	1e-05	1e-05	1e-05	1e-05	1e-05	1e-05	1e-05
F1_441	S790	S807	1e-05	1e-05	1e-05	1e-05	1e-05	1e-05	1e-05	1e-05	1e-05	1e-05	1e-05	1e-05	1e-05	1e-05	1e-05	1e-05	1e-05	1e-05	1e-05	1e-05	0.496407	1e-05	1e-05	1e-05	0.503273	1e-05	1e-05	1e-05	1e-05	1e-05	1e-05	1e-05	1e-05	1e-05	1e-05	1e-05	1e-05	1e-05	1e-05	1e-05	1e-05	1e-05	1e-05	1e-05	1e-05	1e-05	1e-05
F1_442	S790	S516	1e-05	1e-05	1e-05	1e-05	0.4477	0.065467	1e-05	1e-05	1e-05	1e-05	1e-05	1e-05	1e-05	1e-05	1e-05	0.004042	1e-05	1e-05	1e-05	0.270968	0.211533	1e-05	1e-05	1e-05	1e-05	1e-05	1e-05	1e-05	1e-05	1e-05	1e-05	1e-05	1e-05	1e-05	1e-05	1e-05	1e-05	1e-05	1e-05	0.514976	1e-05	1e-05	1e-05	0.029186	1e-05	1e-05	1e-05
F1_443	S790	S469	1e-05	0.516608	1e-05	1e-05	1e-05	1e-05	1e-05	1.1e-05	1e-05	1e-05	1e-05	1e-05	1e-05	1e-05	1e-05	1e-05	1e-05	1e-05	1e-05	1e-05	0.483072	1e-05	1e-05	1e-05	1e-05	1e-05	1e-05	1e-05	1e-05	1e-05	1e-05	1e-05	1e-05	1e-05	1e-05	0.343028	0.158584	1e-05	1e-05	1e-05	1e-05	1e-05	1e-05	1e-05	1e-05	1e-05	1e-05
F1_444	S790	S783	1e-05	1e-05	1e-05	1e-05	1e-05	1e-05	1e-05	1e-05	1e-05	1e-05	1e-05	1e-05	1e-05	1e-05	1e-05	1e-05	1e-05	1e-05	0.503478	1e-05	0.496202	1e-05	1e-05	1e-05	1e-05	1e-05	1e-05	1e-05	1e-05	1e-05	1e-05	1e-05	1e-05	1e-05	1e-05	1e-05	1e-05	1e-05	1e-05	1e-05	1e-05	1e-05	1e-05	1e-05	1e-05	1e-05	1e-05
F1_445	S790	S805	1e-05	1e-05	1e-05	1e-05	1e-05	1e-05	1e-05	1e-05	1e-05	1e-05	1e-05	1e-05	1e-05	1e-05	1e-05	1e-05	1e-05	1e-05	1e-05	0.179475	0.306294	1e-05	0.513921	1e-05	1e-05	1e-05	1e-05	1e-05	1e-05	1e-05	1e-05	1e-05	1e-05	1e-05	1e-05	1e-05	1e-05	1e-05	1e-05	1e-05	1e-05	1e-05	1e-05	0.048609	1e-05	1e-05	1e-05
F1_446	S376	S717	0.513765	1e-05	1.2e-05	1e-05	1e-05	1e-05	1e-05	1e-05	1e-05	1e-05	1e-05	1e-05	1e-05	1e-05	0.485913	1e-05	1e-05	1e-05	1e-05	1e-05	1e-05	1e-05	1e-05	1e-05	1e-05	1e-05	1e-05	1e-05	1e-05	1e-05	1e-05	1e-05	1e-05	1e-05	0.51783	1e-05	1e-05	1e-05	1.3e-05	1e-05	1e-05	1e-05	1e-05	1e-05	1e-05	1e-05	1e-05
F1_447	S376	S805	0.496365	1e-05	1e-05	1e-05	1e-05	1e-05	1e-05	1e-05	1e-05	1e-05	1e-05	1e-05	1e-05	1e-05	1e-05	1e-05	1e-05	1e-05	1e-05	1e-05	1e-05	1e-05	1e-05	0.503315	1e-05	1e-05	1e-05	1e-05	1e-05	1e-05	1e-05	1e-05	1e-05	1e-05	0.498098	1e-05	1e-05	1e-05	1e-05	1e-05	1e-05	1e-05	1e-05	1e-05	1e-05	1e-05	1e-05
F1_448	S790	S828	1e-05	1e-05	1e-05	1e-05	1e-05	1e-05	1e-05	1e-05	1e-05	1e-05	1e-05	1e-05	1e-05	1e-05	1e-05	1e-05	1e-05	1e-05	1e-05	1e-05	0.505285	1e-05	1e-05	1e-05	1e-05	1e-05	0.494395	1e-05	1e-05	1e-05	1e-05	1e-05	1e-05	1e-05	1e-05	1e-05	1e-05	1e-05	1e-05	1e-05	1e-05	1e-05	1e-05	1e-05	1e-05	1e-05	1e-05
F1_449	S548	S516	1e-05	1e-05	1e-05	1e-05	0.111447	0.377433	1e-05	0.510809	1e-05	1e-05	1e-05	1e-05	1e-05	1e-05	1e-05	1e-05	1e-05	1e-05	1e-05	1e-05	1e-05	1e-05	1e-05	1e-05	1e-05	1e-05	1e-05	1e-05	1e-05	1e-05	1e-05	1e-05	1e-05	1e-05	1e-05	1e-05	1e-05	1e-05	1e-05	0.161202	0.310556	1e-05	0.388022	0.13993	1e-05	1e-05	1e-05
F1_450	S959	S805	1e-05	1e-05	1e-05	1e-05	1e-05	1e-05	1e-05	1e-05	1e-05	1e-05	1e-05	1e-05	1e-05	1e-05	1e-05	1e-05	1e-05	1e-05	1e-05	1e-05	1e-05	1e-05	0.541812	1e-05	1e-05	1e-05	1e-05	1e-05	0.457868	1e-05	1e-05	1e-05	1e-05	1e-05	1e-05	1e-05	1e-05	1e-05	1e-05	1e-05	1e-05	1e-05	1e-05	1e-05	1e-05	1e-05	1e-05
F1_451	S959	S799	1e-05	1e-05	1e-05	1e-05	1e-05	1e-05	1e-05	1e-05	1e-05	1e-05	1e-05	1e-05	1e-05	1e-05	1e-05	1e-05	1e-05	1e-05	1e-05	1e-05	1e-05	0.49537	1e-05	1e-05	1e-05	1e-05	1e-05	1e-05	0.50431	1e-05	1e-05	1e-05	1e-05	1e-05	1e-05	1e-05	1e-05	1e-05	1e-05	1e-05	1e-05	1e-05	1e-05	1e-05	1e-05	1e-05	1e-05
F1_452	S548	S773	1e-05	1e-05	1e-05	1e-05	1e-05	1e-05	1e-05	0.494376	1e-05	1e-05	1e-05	1e-05	1e-05	1e-05	1e-05	1e-05	1e-05	0.505304	1e-05	1e-05	1e-05	1e-05	1e-05	1e-05	1e-05	1e-05	1e-05	1e-05	1e-05	1e-05	1e-05	1e-05	1e-05	1e-05	1e-05	1e-05	1e-05	1e-05	1e-05	1e-05	1e-05	1e-05	0.398613	0.064308	1e-05	1e-05	1e-05
F1_453	S470	S717	1e-05	1e-05	0.102967	0.411105	1e-05	1e-05	1e-05	1e-05	1e-05	1e-05	1.4e-05	1e-05	1e-05	1e-05	0.485614	1e-05	1e-05	1e-05	1e-05	1.1e-05	1e-05	1e-05	1e-05	1e-05	1e-05	1e-05	1e-05	1e-05	1e-05	1e-05	1e-05	1e-05	1e-05	1e-05	1e-05	1e-05	1e-05	0.526278	1e-05	1e-05	1e-05	1e-05	1e-05	1e-05	1e-05	1e-05	1e-05
F1_454	S548	S828	1e-05	1e-05	1e-05	1e-05	1e-05	1e-05	1e-05	0.500871	1e-05	1e-05	1e-05	1e-05	1e-05	1e-05	1e-05	1e-05	1e-05	1e-05	1e-05	1e-05	1e-05	1e-05	1e-05	1e-05	1e-05	1e-05	0.498809	1e-05	1e-05	1e-05	1e-05	1e-05	1e-05	1e-05	1e-05	1e-05	1e-05	1e-05	1e-05	1e-05	1e-05	1e-05	0.2545	0.280482	1e-05	1e-05	1e-05
F1_455	S548	S828	1e-05	1e-05	1e-05	1e-05	1e-05	1e-05	1e-05	0.517605	1e-05	1e-05	1e-05	1e-05	1e-05	1e-05	1e-05	1e-05	1e-05	1e-05	1e-05	1e-05	1e-05	1e-05	1e-05	1e-05	1e-05	1e-05	0.482075	1e-05	1e-05	1e-05	1e-05	1e-05	1e-05	1e-05	1e-05	1e-05	1e-05	1e-05	1e-05	1e-05	1e-05	1e-05	0.438085	0.122494	1e-05	1e-05	1e-05
F1_456	S959	S828	1e-05	1e-05	1e-05	1e-05	1e-05	1e-05	1e-05	1e-05	1e-05	1e-05	1e-05	1e-05	1e-05	1e-05	1e-05	1e-05	1e-05	1e-05	1e-05	1e-05	1e-05	1e-05	1e-05	1e-05	1e-05	1e-05	0.518213	1e-05	0.481467	1e-05	1e-05	1e-05	1e-05	1e-05	1e-05	1e-05	1e-05	1e-05	1e-05	1e-05	1e-05	1e-05	1e-05	1e-05	1e-05	1e-05	1e-05
F1_457	S959	S773	1e-05	1e-05	1e-05	1e-05	1e-05	1e-05	1e-05	1e-05	1e-05	1e-05	1e-05	1e-05	1e-05	1e-05	1e-05	1e-05	1e-05	0.471166	1e-05	1e-05	1e-05	1e-05	1e-05	1e-05	1e-05	1e-05	1e-05	1e-05	0.528514	1e-05	1e-05	1e-05	1e-05	1e-05	1e-05	1e-05	1e-05	1e-05	1e-05	1e-05	1e-05	1e-05	1e-05	1e-05	1e-05	1e-05	1e-05
F1_458	S470	S516	1e-05	1e-05	0.441483	0.043805	0.492478	0.021934	1e-05	1e-05	1e-05	1e-05	1e-05	1e-05	1e-05	1e-05	1e-05	1e-05	1e-05	1e-05	1e-05	1e-05	1e-05	1e-05	1e-05	1e-05	1e-05	1e-05	1e-05	1e-05	1e-05	1e-05	1e-05	1e-05	1e-05	1e-05	1e-05	1e-05	1e-05	0.480119	0.02767	0.491911	1e-05	1e-05	1e-05	1e-05	1e-05	1e-05	1e-05
F1_459	S470	S717	1e-05	1e-05	0.088668	0.393591	1e-05	1e-05	1e-05	1e-05	1e-05	1e-05	1e-05	1e-05	1e-05	1e-05	0.517432	1e-05	1e-05	1e-05	1e-05	1e-05	1e-05	1e-05	1e-05	1e-05	1e-05	1e-05	1e-05	1e-05	1e-05	1e-05	1e-05	1e-05	1e-05	1e-05	1e-05	1e-05	1e-05	0.456432	1.1e-05	1e-05	1e-05	1e-05	1e-05	1e-05	1e-05	1e-05	1e-05
F1_460	S470	S516	1e-05	1e-05	0.456458	0.042526	0.405089	0.095628	1e-05	1e-05	1e-05	1e-05	1e-05	1e-05	1e-05	1e-05	1e-05	1e-05	1e-05	1e-05	1e-05	1e-05	1e-05	1e-05	1e-05	1e-05	1e-05	1e-05	1e-05	1e-05	1e-05	1e-05	1e-05	1e-05	1e-05	1e-05	1e-05	1e-05	1e-05	0.445828	0.333478	0.220395	1e-05	1e-05	1e-05	1e-05	1e-05	1e-05	1e-05
F1_461	S470	S807	1e-05	1e-05	0.140273	0.361226	1e-05	1e-05	1e-05	1e-05	1e-05	1e-05	1e-05	1e-05	1e-05	1e-05	1e-05	1e-05	1e-05	1e-05	1e-05	1e-05	1e-05	1e-05	1e-05	1e-05	0.498192	1e-05	1e-05	1e-05	1e-05	1e-05	1e-05	1e-05	1e-05	1e-05	1e-05	1e-05	1e-05	0.476557	1e-05	1e-05	1e-05	1e-05	1e-05	1e-05	1e-05	1e-05	1e-05
F1_462	S470	S799	1e-05	1e-05	0.277494	0.190937	1e-05	1e-05	1e-05	1e-05	1e-05	1e-05	1e-05	1e-05	1e-05	1e-05	1e-05	1e-05	1e-05	0.03317	1e-05	1e-05	1e-05	0.477673	1e-05	1e-05	1e-05	1e-05	1e-05	1e-05	0.020433	1e-05	1.3e-05	1e-05	1e-05	1e-05	1e-05	0.037857	1e-05	0.440858	0.028829	1e-05	1e-05	1e-05	1e-05	1e-05	1e-05	1e-05	1e-05
F1_463	S548	S516	1e-05	1e-05	1e-05	1e-05	0.360768	0.161423	1e-05	0.477499	1e-05	1e-05	1e-05	1e-05	1e-05	1e-05	1e-05	1e-05	1e-05	1e-05	1e-05	1e-05	1e-05	1e-05	1e-05	1e-05	1e-05	1e-05	1e-05	1e-05	1e-05	1e-05	1e-05	1e-05	1e-05	1e-05	1e-05	1e-05	1e-05	1e-05	1e-05	0.512712	1e-05	1e-05	0.345496	0.141491	1e-05	1e-05	1e-05
F1_464	S470	S741	1e-05	1e-05	0.12782	0.370288	1e-05	1e-05	1e-05	1e-05	1e-05	1e-05	1e-05	1e-05	1e-05	1e-05	1e-05	0.501582	1e-05	1e-05	1e-05	1e-05	1e-05	1e-05	1e-05	1e-05	1e-05	1e-05	1e-05	1e-05	1e-05	1e-05	1e-05	1e-05	1e-05	1e-05	1e-05	1e-05	1e-05	0.462326	1e-05	1e-05	1e-05	1e-05	1e-05	1e-05	1e-05	1e-05	1e-05
F1_465	S959	S516	1e-05	1e-05	1e-05	1e-05	0.392747	0.111201	1e-05	1e-05	1e-05	1e-05	1e-05	1e-05	1e-05	1e-05	1e-05	1e-05	1e-05	1e-05	1e-05	1e-05	1e-05	1e-05	1e-05	1e-05	1e-05	1e-05	1e-05	1e-05	0.495742	1e-05	1e-05	1e-05	1e-05	1e-05	1e-05	1e-05	1e-05	1e-05	1e-05	0.416362	0.115984	1e-05	1e-05	1e-05	1e-05	1e-05	1e-05
F1_466	S548	S811	1e-05	1e-05	1e-05	0.040784	1e-05	1e-05	1e-05	0.523585	1e-05	1e-05	1e-05	1e-05	1e-05	1e-05	1e-05	1e-05	1e-05	1e-05	1e-05	1e-05	1e-05	1e-05	1e-05	1e-05	1e-05	0.435321	1e-05	1e-05	1e-05	1e-05	1e-05	1e-05	1e-05	1e-05	1e-05	1e-05	1e-05	1e-05	1.1e-05	1e-05	1e-05	1e-05	0.501477	1e-05	1e-05	1e-05	1e-05
F1_467	S470	S990	1e-05	1e-05	1e-05	0.466076	1e-05	1e-05	1e-05	1e-05	1e-05	1e-05	1e-05	1e-05	1e-05	1e-05	1e-05	1e-05	1e-05	1e-05	1e-05	1e-05	1e-05	1e-05	1e-05	1e-05	1e-05	1e-05	1e-05	1e-05	1e-05	1e-05	1e-05	0.533604	1e-05	1e-05	1e-05	1e-05	1e-05	0.470743	1e-05	1e-05	1e-05	1e-05	1e-05	1e-05	1e-05	1e-05	1e-05
F1_468	S470	S805	1e-05	1e-05	0.489353	1e-05	1e-05	1e-05	1e-05	1e-05	1e-05	1e-05	1e-05	1e-05	1e-05	1e-05	1e-05	1e-05	1e-05	1e-05	1e-05	1e-05	1e-05	1e-05	1e-05	0.510327	1e-05	1e-05	1e-05	1e-05	1e-05	1e-05	1e-05	1e-05	1e-05	1e-05	1e-05	1e-05	1e-05	0.506721	1e-05	1e-05	1e-05	1e-05	1e-05	1e-05	1e-05	1e-05	1e-05
F1_469	S548	S805	1e-05	1e-05	1e-05	1e-05	1e-05	1e-05	1e-05	0.504799	1e-05	1e-05	1e-05	1e-05	1e-05	1e-05	1e-05	1e-05	1e-05	1e-05	1e-05	1e-05	1e-05	1e-05	1e-05	0.494881	1e-05	1e-05	1e-05	1e-05	1e-05	1e-05	1e-05	1e-05	1e-05	1e-05	1e-05	1e-05	1e-05	1e-05	0.026257	1e-05	1e-05	1e-05	0.290126	0.227894	1e-05	1e-05	1e-05
F1_470	S548	S661	1e-05	1e-05	1e-05	1e-05	1e-05	1e-05	1e-05	0.486595	1e-05	1e-05	1e-05	1e-05	0.513085	1e-05	1e-05	1e-05	1e-05	1e-05	1e-05	1e-05	1e-05	1e-05	1e-05	1e-05	1e-05	1e-05	1e-05	1e-05	1e-05	1e-05	1e-05	1.1e-05	1e-05	1e-05	1e-05	1e-05	1e-05	1e-05	1e-05	1e-05	1e-05	1e-05	0.423364	0.059698	1e-05	1e-05	1e-05
F1_471	S470	S741	1e-05	1e-05	0.40904	0.091932	1e-05	1e-05	1e-05	1e-05	1e-05	1e-05	1e-05	1e-05	1e-05	1e-05	1e-05	0.498719	1e-05	1e-05	1e-05	1e-05	1e-05	1e-05	1e-05	1e-05	1e-05	1e-05	1e-05	1e-05	1e-05	1e-05	1e-05	1e-05	1e-05	1e-05	1e-05	1e-05	1e-05	0.488497	1e-05	1e-05	1e-05	1e-05	1e-05	0.046723	1e-05	1e-05	1e-05
F1_472	S959	S990	1e-05	1e-05	1e-05	1e-05	1e-05	1e-05	1e-05	1e-05	1e-05	1e-05	1e-05	1e-05	1e-05	1e-05	1e-05	1e-05	1e-05	1e-05	1e-05	1e-05	1e-05	1e-05	1e-05	1e-05	1e-05	1e-05	1e-05	1e-05	0.484729	1e-05	1e-05	0.514951	1e-05	1e-05	1e-05	1e-05	1e-05	1e-05	1e-05	1e-05	1e-05	1e-05	1e-05	1e-05	1e-05	1e-05	1e-05
F1_473	S548	S525	1e-05	1e-05	1e-05	1e-05	1e-05	1e-05	0.5226	0.47708	1e-05	1e-05	1e-05	1e-05	1e-05	1e-05	1e-05	1e-05	1e-05	1e-05	1e-05	1e-05	1e-05	1e-05	1e-05	1e-05	1e-05	1e-05	1e-05	1e-05	1e-05	1e-05	1e-05	1e-05	1e-05	1e-05	1.6e-05	1e-05	1e-05	1e-05	1e-05	1e-05	1e-05	0.489672	0.389642	0.12038	1e-05	1e-05	1e-05
F1_474	S959	S516	1e-05	1e-05	1e-05	1e-05	0.299722	0.228188	1e-05	1e-05	1e-05	1e-05	1e-05	1e-05	1e-05	1e-05	1e-05	1e-05	1e-05	1e-05	1e-05	1e-05	1e-05	1e-05	1e-05	1e-05	1e-05	1e-05	1e-05	1e-05	0.47178	1e-05	1e-05	1e-05	1e-05	1e-05	1e-05	1e-05	1e-05	1e-05	0.406451	1e-05	0.110577	1e-05	1e-05	1e-05	1e-05	1e-05	1e-05
F1_475	S959	S469	1e-05	0.525779	1e-05	1e-05	1e-05	1e-05	1e-05	1e-05	1e-05	1e-05	1e-05	1e-05	1e-05	1e-05	1e-05	1e-05	1e-05	1e-05	1e-05	1e-05	1e-05	1e-05	1e-05	1e-05	1e-05	1e-05	1e-05	1e-05	0.473901	1e-05	1e-05	1e-05	1e-05	1e-05	1e-05	1e-05	0.512972	1e-05	1e-05	1e-05	1e-05	1e-05	1e-05	1e-05	1e-05	1e-05	1e-05
F1_476	S959	S811	1e-05	1e-05	1e-05	1e-05	1e-05	1e-05	1e-05	1e-05	1e-05	1e-05	1e-05	1e-05	1e-05	1e-05	1e-05	1e-05	1e-05	1e-05	1e-05	1e-05	1e-05	1e-05	1e-05	1e-05	1e-05	0.502694	1e-05	1e-05	0.496986	1e-05	1e-05	1e-05	1e-05	1e-05	1e-05	1e-05	1e-05	1e-05	1e-05	1e-05	1e-05	1e-05	1e-05	1e-05	1e-05	1e-05	1e-05
F1_477	S470	S516	1e-05	1e-05	0.51129	1e-05	1e-05	0.48839	1e-05	1e-05	1e-05	1e-05	1e-05	1e-05	1e-05	1e-05	1e-05	1e-05	1e-05	1e-05	1e-05	1e-05	1e-05	1e-05	1e-05	1e-05	1e-05	1e-05	1e-05	1e-05	1e-05	1e-05	1e-05	1e-05	1e-05	1e-05	1e-05	1e-05	1e-05	0.466948	0.092476	1e-05	0.440276	1e-05	1e-05	1e-05	1e-05	1e-05	1e-05
F1_478	S959	S828	1e-05	1e-05	1e-05	1e-05	1e-05	1e-05	1e-05	1e-05	1e-05	1e-05	1e-05	1e-05	1e-05	1e-05	1e-05	1e-05	1e-05	1e-05	1e-05	1e-05	1e-05	1e-05	1e-05	1e-05	1e-05	1e-05	0.501883	1e-05	0.497797	1e-05	1e-05	1e-05	1e-05	1e-05	1e-05	1e-05	1e-05	1e-05	1e-05	1e-05	1e-05	1e-05	1e-05	1e-05	1e-05	1e-05	1e-05
F1_479	S470	S516	1e-05	1e-05	1e-05	0.498754	0.397221	0.103714	1e-05	1e-05	1e-05	1e-05	1e-05	1e-05	1e-05	1.1e-05	1e-05	1e-05	1e-05	1e-05	1e-05	1e-05	1e-05	1e-05	1e-05	1e-05	1e-05	1e-05	1e-05	1e-05	1e-05	1e-05	1e-05	1e-05	1e-05	1e-05	1e-05	1e-05	1e-05	0.503791	0.09962	0.396289	1e-05	1e-05	1e-05	1e-05	1e-05	1e-05	1e-05
F1_480	S548	S811	1e-05	1e-05	1e-05	1e-05	1e-05	1e-05	1e-05	0.486099	1e-05	1e-05	1e-05	1e-05	1e-05	1e-05	1e-05	1e-05	1e-05	1e-05	1e-05	1e-05	1e-05	1e-05	1e-05	1e-05	1e-05	0.513581	1e-05	1e-05	1e-05	1e-05	1e-05	1e-05	1e-05	1e-05	1e-05	1e-05	1e-05	1e-05	1e-05	1e-05	1e-05	1e-05	0.424186	0.06037	1e-05	1e-05	1e-05
F1_481	S470	S805	1e-05	1e-05	0.325446	0.179508	1e-05	1e-05	1e-05	1e-05	1e-05	1e-05	1e-05	1e-05	1e-05	1e-05	1e-05	1e-05	1e-05	1e-05	1e-05	1e-05	1e-05	1e-05	0.47157	0.023176	1e-05	1e-05	1e-05	1e-05	1e-05	1e-05	1e-05	1e-05	1e-05	1e-05	1e-05	1e-05	1e-05	0.491839	0.026832	1e-05	1e-05	1e-05	1e-05	1e-05	1e-05	1e-05	1e-05
F1_482	S548	S525	1e-05	1e-05	1e-05	1e-05	1e-05	1e-05	0.528373	0.471307	1e-05	1e-05	1e-05	1e-05	1e-05	1e-05	1e-05	1e-05	1e-05	1e-05	1e-05	1e-05	1e-05	1e-05	1e-05	1e-05	1e-05	1e-05	1e-05	1e-05	1e-05	1e-05	1e-05	1e-05	1e-05	1e-05	1e-05	1e-05	1e-05	1e-05	1e-05	1e-05	1e-05	0.557713	0.437595	0.004392	1e-05	1e-05	1e-05
F1_483	S470	S799	1e-05	1e-05	0.477589	0.012485	1e-05	1e-05	1e-05	1e-05	1e-05	1e-05	1e-05	1e-05	1e-05	1e-05	1e-05	1e-05	1e-05	1e-05	1e-05	1e-05	1e-05	0.509616	1e-05	1e-05	1e-05	1e-05	1e-05	1e-05	1e-05	1e-05	1e-05	1e-05	1e-05	1e-05	1e-05	1e-05	1e-05	0.538695	1e-05	1e-05	1e-05	1e-05	1e-05	1e-05	1e-05	1e-05	1e-05
F1_484	S470	S799	1e-05	1e-05	0.256297	0.231252	1e-05	1e-05	1e-05	1e-05	1e-05	1e-05	1e-05	1e-05	1e-05	1e-05	1e-05	1e-05	1e-05	1e-05	1e-05	1e-05	1e-05	0.512141	1e-05	1e-05	1e-05	1e-05	1e-05	1e-05	1e-05	1e-05	1e-05	1e-05	1e-05	1e-05	1e-05	1e-05	0.00626	0.44762	1e-05	1e-05	1e-05	1e-05	1e-05	1e-05	1e-05	1e-05	1e-05
F1_485	S548	S990	1e-05	1e-05	1e-05	1e-05	1e-05	1e-05	1e-05	0.516375	1e-05	1e-05	1e-05	1e-05	1e-05	1e-05	1e-05	1e-05	1e-05	1e-05	1e-05	1e-05	1e-05	1e-05	1e-05	1e-05	1e-05	1e-05	1e-05	1e-05	1e-05	1e-05	1e-05	0.483305	1e-05	1e-05	1e-05	1e-05	1e-05	1e-05	1e-05	1e-05	1e-05	1e-05	0.499557	1e-05	1e-05	1e-05	1e-05
F1_486	S548	S516	1e-05	1e-05	1e-05	1e-05	1e-05	0.487674	1e-05	0.512006	1e-05	1e-05	1e-05	1e-05	1e-05	1e-05	1e-05	1e-05	1e-05	1e-05	1e-05	1e-05	1e-05	1e-05	1e-05	1e-05	1e-05	1e-05	1e-05	1e-05	1e-05	1e-05	1e-05	1e-05	1e-05	1e-05	1e-05	1e-05	1e-05	1e-05	1e-05	1e-05	0.496322	1e-05	0.36234	0.141032	1e-05	1e-05	1e-05
F1_487	S548	S661	1e-05	1e-05	1e-05	1e-05	1e-05	1e-05	1e-05	0.488908	1e-05	1e-05	1.1e-05	1e-05	0.510772	1e-05	1e-05	1e-05	1e-05	1e-05	1e-05	1e-05	1e-05	1e-05	1e-05	1e-05	1e-05	1e-05	1e-05	1e-05	1e-05	1e-05	1e-05	1e-05	1e-05	1e-05	1e-05	1e-05	1e-05	1e-05	1e-05	1e-05	1e-05	1e-05	0.513242	1e-05	1e-05	1e-05	1e-05
F1_488	S548	S717	1e-05	1e-05	1e-05	1e-05	1e-05	1e-05	1e-05	0.514207	1e-05	1e-05	1e-05	1e-05	1e-05	1e-05	0.485473	1e-05	1e-05	1e-05	1e-05	1e-05	1e-05	1e-05	1e-05	1e-05	1e-05	1e-05	1e-05	1e-05	1e-05	1e-05	1e-05	1e-05	1e-05	1e-05	1e-05	1e-05	1e-05	1e-05	1e-05	1e-05	1e-05	1e-05	0.533595	1e-05	1e-05	1e-05	1e-05
F1_489	S470	S990	1e-05	1e-05	0.479503	1e-05	1e-05	1e-05	1e-05	1e-05	1e-05	1e-05	1e-05	1e-05	1e-05	1e-05	1e-05	1e-05	1e-05	1e-05	1e-05	1e-05	1e-05	1e-05	1e-05	1e-05	1e-05	1e-05	1e-05	1e-05	1e-05	1e-05	1e-05	0.520177	1e-05	1e-05	1e-05	1e-05	1e-05	0.46604	1e-05	1e-05	1e-05	1e-05	1e-05	1e-05	1e-05	1e-05	1e-05
F1_490	S470	S525	1e-05	1e-05	0.10401	0.404746	1e-05	1e-05	0.490934	1e-05	1e-05	1e-05	1e-05	1e-05	1e-05	1e-05	1e-05	1e-05	1e-05	1e-05	1e-05	1e-05	1e-05	1e-05	1e-05	1e-05	1e-05	1e-05	1e-05	1e-05	1e-05	1e-05	1e-05	1e-05	1e-05	1e-05	1e-05	1e-05	1e-05	0.525386	1e-05	1e-05	1e-05	0.474304	1e-05	1e-05	1e-05	1e-05	1e-05
F1_491	S959	S783	1e-05	1e-05	1e-05	1e-05	1e-05	1e-05	1e-05	1e-05	1e-05	1e-05	1e-05	1e-05	1e-05	1e-05	1e-05	1e-05	1e-05	1e-05	0.48521	1e-05	1e-05	1e-05	1e-05	1e-05	1e-05	1e-05	1e-05	1e-05	0.51447	1e-05	1e-05	1e-05	1e-05	1e-05	1e-05	1e-05	1e-05	1e-05	1e-05	1e-05	1e-05	1e-05	1e-05	1e-05	1e-05	1e-05	1e-05
F1_492	S470	S525	1e-05	1e-05	0.231867	0.290169	1e-05	1e-05	0.477654	1e-05	1e-05	1e-05	1e-05	1e-05	1e-05	1e-05	1e-05	1e-05	1e-05	1e-05	1e-05	1e-05	1e-05	1e-05	1e-05	1e-05	1e-05	1e-05	1e-05	1e-05	1e-05	1e-05	1e-05	1e-05	1e-05	1e-05	1e-05	1e-05	1e-05	0.49188	1e-05	1e-05	1e-05	0.50781	1e-05	1e-05	1e-05	1e-05	1e-05
F1_493	S470	S805	1e-05	1e-05	0.151085	0.35528	1e-05	1e-05	1e-05	1e-05	1e-05	1e-05	1e-05	1e-05	1e-05	1e-05	1e-05	1e-05	1e-05	1e-05	1e-05	1e-05	1e-05	1e-05	1e-05	0.493325	1e-05	1e-05	1e-05	1e-05	1e-05	1e-05	1e-05	1e-05	1e-05	1e-05	1e-05	1e-05	1e-05	0.501222	1e-05	1e-05	1e-05	1e-05	1e-05	1e-05	1e-05	1e-05	1e-05
F1_494	S548	S811	1e-05	1e-05	1e-05	1e-05	1e-05	1e-05	1e-05	0.500122	1e-05	1e-05	1e-05	1e-05	1e-05	1e-05	1e-05	1e-05	1e-05	1e-05	1e-05	1e-05	1e-05	1e-05	1e-05	1e-05	1e-05	0.499558	1e-05	1e-05	1e-05	1e-05	1e-05	1e-05	1e-05	1e-05	1e-05	1e-05	1e-05	1e-05	1e-05	1e-05	1e-05	1e-05	0.391857	0.09808	1e-05	1e-05	1e-05
F1_495	S470	S589	1e-05	1e-05	0.496767	1e-05	1e-05	1e-05	1e-05	1e-05	1e-05	1e-05	0.502912	1e-05	1e-05	1e-05	1e-05	1e-05	1e-05	1e-05	1e-05	1e-05	1e-05	1e-05	1e-05	1e-05	1e-05	1e-05	1e-05	1e-05	1e-05	1e-05	1.1e-05	1e-05	1e-05	1e-05	1e-05	1e-05	1e-05	0.482142	1e-05	1e-05	1e-05	1e-05	1e-05	1e-05	1e-05	0.517548	1e-05
F1_496	S959	S811	1e-05	1e-05	1e-05	1e-05	1e-05	1e-05	1e-05	1e-05	1e-05	1e-05	1e-05	1e-05	1e-05	1e-05	1e-05	1e-05	1e-05	1e-05	1e-05	1e-05	1e-05	1e-05	1e-05	1e-05	1e-05	0.517159	1e-05	1e-05	0.482521	1e-05	1e-05	1e-05	1e-05	1e-05	1e-05	1e-05	1e-05	1e-05	1e-05	1e-05	1e-05	1e-05	1e-05	1e-05	1e-05	1e-05	1e-05
F1_497	S614	S661	1e-05	1e-05	1e-05	1e-05	1e-05	1e-05	1e-05	1e-05	1e-05	1e-05	1e-05	0.483646	0.516034	1e-05	1e-05	1e-05	1e-05	1e-05	1e-05	1e-05	1e-05	1e-05	1e-05	1e-05	1e-05	1e-05	1e-05	1e-05	1e-05	1e-05	1e-05	1e-05	1e-05	1e-05	1e-05	1e-05	1e-05	1e-05	1e-05	1e-05	1e-05	1e-05	1e-05	1e-05	1e-05	1e-05	0.456472
F1_498	S753	S702	1e-05	1e-05	1e-05	1e-05	1e-05	1e-05	1e-05	1e-05	1e-05	1e-05	1e-05	1e-05	1e-05	0.483076	1e-05	1e-05	0.516604	1e-05	1e-05	1e-05	1e-05	1e-05	1e-05	1e-05	1e-05	1e-05	1e-05	1e-05	1e-05	1e-05	1e-05	1e-05	1e-05	1e-05	1e-05	1e-05	1e-05	1e-05	1e-05	1e-05	1e-05	1e-05	1e-05	1e-05	1e-05	1e-05	1e-05
F1_499	S614	S783	1.6e-05	1e-05	1e-05	1e-05	1e-05	1e-05	1e-05	1e-05	1e-05	1e-05	1e-05	0.488436	1e-05	1e-05	1e-05	1e-05	1e-05	1e-05	0.511238	1e-05	1e-05	1e-05	1e-05	1e-05	1e-05	1e-05	1e-05	1e-05	1e-05	1e-05	1e-05	1e-05	1e-05	1e-05	1e-05	1e-05	1e-05	1e-05	1e-05	1e-05	1e-05	1e-05	1e-05	1e-05	1e-05	1e-05	0.474165
F1_500	S614	S516	1e-05	1e-05	1e-05	1e-05	0.29715	0.202133	1e-05	1e-05	1e-05	1e-05	1e-05	0.500407	1e-05	1e-05	1e-05	1e-05	1e-05	1e-05	1e-05	1e-05	1e-05	1e-05	1e-05	1e-05	1e-05	1e-05	1e-05	1e-05	1e-05	1e-05	1e-05	1e-05	1e-05	1e-05	1e-05	1e-05	1e-05	1e-05	0.162724	0.337502	1e-05	1e-05	1e-05	1e-05	1e-05	1e-05	0.499475
F1_501	S753	S661	1e-05	1e-05	1e-05	1e-05	1e-05	1e-05	1e-05	1e-05	1e-05	1e-05	1e-05	1e-05	0.531	1e-05	1e-05	1e-05	0.46868	1e-05	1e-05	1e-05	1e-05	1e-05	1e-05	1e-05	1e-05	1e-05	1e-05	1e-05	1e-05	1e-05	1e-05	1e-05	1e-05	1e-05	1e-05	1e-05	1e-05	1e-05	1e-05	1e-05	1e-05	1e-05	1e-05	1e-05	1e-05	1e-05	1e-05
F1_502	S614	S516	1e-05	1e-05	1e-05	1e-05	0.352316	0.149958	1e-05	1e-05	1e-05	1e-05	1e-05	0.497415	1e-05	1e-05	1e-05	1e-05	1e-05	1e-05	1e-05	1e-05	1e-05	1e-05	1e-05	1e-05	1e-05	1e-05	1e-05	1e-05	1e-05	1e-05	1e-05	1e-05	1e-05	1e-05	1e-05	1e-05	1e-05	1e-05	0.252879	0.238919	1e-05	1e-05	1e-05	1e-05	1e-05	1e-05	0.507901
F1_503	S614	S741	1e-05	1e-05	1e-05	1e-05	1e-05	1e-05	1e-05	1e-05	0.001928	1e-05	1e-05	0.472474	1e-05	1e-05	1e-05	0.501463	1e-05	1e-05	1e-05	1e-05	1e-05	1e-05	1e-05	1e-05	1e-05	1e-05	1e-05	1e-05	1e-05	0.023836	1e-05	1e-05	1e-05	1e-05	1e-05	1e-05	1e-05	1e-05	1e-05	1e-05	1e-05	1e-05	1e-05	0.098998	0.002111	1e-05	0.465462
F1_504	S614	S741	1e-05	1e-05	1e-05	1e-05	1e-05	1e-05	1e-05	1e-05	1e-05	1e-05	1e-05	0.519865	1e-05	1e-05	1e-05	0.479815	1e-05	1e-05	1e-05	1e-05	1e-05	1e-05	1e-05	1e-05	1e-05	1e-05	1e-05	1e-05	1e-05	1e-05	1e-05	1e-05	1e-05	1e-05	1e-05	1e-05	1e-05	1e-05	1e-05	1e-05	1e-05	1e-05	1e-05	1e-05	1e-05	1e-05	0.483347
F1_505	S548	S805	1e-05	1e-05	1e-05	1e-05	1e-05	1e-05	1e-05	0.485106	1e-05	1e-05	1e-05	1e-05	1e-05	1e-05	1e-05	1e-05	1e-05	1e-05	1e-05	1e-05	1e-05	1e-05	0.514574	1e-05	1e-05	1e-05	1e-05	1e-05	1e-05	1e-05	1e-05	1e-05	1e-05	1e-05	1e-05	1e-05	1e-05	1e-05	1.5e-05	1e-05	1e-05	1e-05	0.455322	0.028885	1e-05	1e-05	1e-05
F1_506	S959	S741	1e-05	1e-05	1e-05	1e-05	1e-05	1e-05	1e-05	1e-05	1e-05	1e-05	1e-05	1e-05	1e-05	1e-05	1e-05	0.508391	1e-05	1e-05	1e-05	1e-05	0.001273	1e-05	1e-05	1e-05	1e-05	1e-05	1e-05	1e-05	0.490026	1e-05	1e-05	1e-05	1e-05	1e-05	1e-05	1e-05	1e-05	1e-05	1e-05	1e-05	1e-05	1e-05	1e-05	0.020841	1e-05	1e-05	1e-05
F1_507	S470	S717	1e-05	1e-05	0.382897	0.123024	1e-05	1e-05	1e-05	1e-05	1e-05	1e-05	1e-05	1e-05	1e-05	1e-05	0.49377	1e-05	1e-05	1e-05	1e-05	1e-05	1e-05	1e-05	1e-05	1e-05	1e-05	1e-05	1e-05	1e-05	1e-05	1e-05	1e-05	1e-05	1e-05	1e-05	1.3e-05	1e-05	1e-05	0.53922	1e-05	1e-05	1e-05	1e-05	1e-05	1.5e-05	1e-05	1e-05	1e-05
F1_508	S548	S807	1e-05	1e-05	1e-05	1e-05	1e-05	1e-05	1e-05	0.508996	1e-05	1e-05	1e-05	1e-05	1e-05	1e-05	1e-05	1e-05	1e-05	1e-05	1e-05	1e-05	1e-05	1e-05	1e-05	1e-05	0.490684	1e-05	1e-05	1e-05	1e-05	1e-05	1e-05	1e-05	1e-05	1e-05	1e-05	1e-05	1e-05	1e-05	1e-05	1e-05	1e-05	1e-05	0.354979	0.168179	1e-05	1e-05	1e-05
F1_509	S548	S661	1e-05	1e-05	1e-05	1e-05	1e-05	1e-05	1e-05	0.514426	1e-05	1e-05	1e-05	1e-05	0.485254	1e-05	1e-05	1e-05	1e-05	1e-05	1e-05	1e-05	1e-05	1e-05	1e-05	1e-05	1e-05	1e-05	1e-05	1e-05	1e-05	1e-05	1e-05	1e-05	1e-05	1e-05	1e-05	1e-05	1e-05	1e-05	1e-05	1e-05	1e-05	1e-05	0.259662	0.265287	1e-05	1e-05	1e-05
F1_510	S548	S516	1e-05	1e-05	1e-05	1e-05	0.232997	0.246583	1e-05	0.520109	1e-05	1e-05	1e-05	1e-05	1e-05	1e-05	1e-05	1e-05	1e-05	1e-05	1e-05	1e-05	1e-05	1e-05	1e-05	1e-05	1e-05	1e-05	1e-05	1e-05	1e-05	1e-05	1e-05	1e-05	1e-05	1e-05	1e-05	1e-05	1e-05	1e-05	0.066456	0.284593	0.151474	1e-05	0.444667	0.05253	1e-05	1e-05	1e-05
F1_511	S959	S469	1e-05	0.503254	1e-05	1e-05	1e-05	1e-05	1e-05	1e-05	1e-05	1e-05	1e-05	1e-05	1e-05	1e-05	1e-05	1e-05	1e-05	1e-05	1e-05	1e-05	1e-05	1e-05	1e-05	1e-05	1e-05	1e-05	1e-05	1e-05	0.496426	1e-05	1e-05	1e-05	1e-05	1e-05	1e-05	0.343475	0.176715	1e-05	1e-05	1e-05	1e-05	1e-05	1e-05	1e-05	1e-05	1e-05	1e-05
F1_512	S470	S976	1e-05	1e-05	1e-05	0.485414	1e-05	1e-05	1e-05	1e-05	1e-05	1e-05	1e-05	1e-05	1e-05	1e-05	1e-05	1e-05	1e-05	1e-05	1e-05	1e-05	1e-05	1e-05	1e-05	1e-05	1e-05	1e-05	1e-05	1e-05	1e-05	0.514266	1e-05	1e-05	1e-05	1e-05	1e-05	1e-05	1e-05	0.455425	1e-05	1e-05	1e-05	1e-05	1e-05	1e-05	1e-05	1e-05	1e-05
F1_513	S614	S469	1e-05	0.51011	1e-05	1e-05	1e-05	1e-05	1e-05	1e-05	1e-05	1e-05	1e-05	0.48957	1e-05	1e-05	1e-05	1e-05	1e-05	1e-05	1e-05	1e-05	1e-05	1e-05	1e-05	1e-05	1e-05	1e-05	1e-05	1e-05	1e-05	1e-05	1e-05	1e-05	1e-05	1e-05	1e-05	0.218537	0.295658	1e-05	1e-05	1e-05	1e-05	1e-05	1e-05	0.01664	1e-05	1e-05	0.468875
F1_514	S753	S986	1e-05	1e-05	1e-05	1e-05	1.2e-05	1e-05	1e-05	1e-05	1e-05	1e-05	1e-05	1e-05	1e-05	1e-05	1e-05	1e-05	0.513021	1e-05	1e-05	1e-05	1e-05	1e-05	1e-05	1e-05	1e-05	1e-05	1e-05	1e-05	1e-05	1e-05	0.486657	1e-05	1e-05	1e-05	1e-05	1e-05	1e-05	1e-05	1e-05	1e-05	1e-05	1e-05	1e-05	1e-05	1e-05	1e-05	1e-05
F1_515	S753	S986	1e-05	1e-05	1e-05	1e-05	1e-05	1e-05	1e-05	1e-05	1e-05	1e-05	1e-05	1e-05	1e-05	1e-05	1e-05	1e-05	0.467237	1e-05	1e-05	1e-05	1e-05	1e-05	1e-05	1e-05	1e-05	1e-05	1e-05	1e-05	1e-05	1e-05	0.532443	1e-05	1e-05	1e-05	1e-05	1e-05	1e-05	1e-05	1e-05	1e-05	1e-05	1e-05	1e-05	1e-05	1e-05	1e-05	1e-05
F1_516	S614	S702	1e-05	1e-05	1e-05	1e-05	1e-05	1e-05	1e-05	1e-05	1e-05	1e-05	1e-05	0.468449	1e-05	0.531231	1e-05	1e-05	1e-05	1e-05	1e-05	1e-05	1e-05	1e-05	1e-05	1e-05	1e-05	1e-05	1e-05	1e-05	1e-05	1e-05	1e-05	1e-05	1e-05	1e-05	1e-05	1e-05	1e-05	1e-05	1e-05	1e-05	1e-05	1e-05	1e-05	1e-05	1e-05	1e-05	0.462183
F1_517	S753	S717	1e-05	1e-05	1e-05	1e-05	1e-05	1e-05	1e-05	1e-05	1e-05	1e-05	1e-05	1e-05	1e-05	1e-05	0.487979	1e-05	0.511701	1e-05	1e-05	1e-05	1e-05	1e-05	1e-05	1e-05	1e-05	1e-05	1e-05	1e-05	1e-05	1e-05	1e-05	1e-05	1e-05	1e-05	1e-05	1e-05	1e-05	1e-05	1e-05	1e-05	1e-05	1e-05	1e-05	1e-05	1e-05	1e-05	1e-05
F1_518	S753	S661	1e-05	1e-05	1e-05	1e-05	1e-05	1e-05	1e-05	1e-05	1e-05	1e-05	1e-05	1e-05	0.486785	1e-05	1e-05	1e-05	0.512895	1e-05	1e-05	1e-05	1e-05	1e-05	1e-05	1e-05	1e-05	1e-05	1e-05	1e-05	1e-05	1e-05	1e-05	1e-05	1e-05	1e-05	1e-05	1e-05	1e-05	1e-05	1e-05	1e-05	1e-05	1e-05	1e-05	1e-05	1e-05	1e-05	1e-05
F1_519	S614	S773	1e-05	1e-05	1e-05	1.4e-05	1e-05	1e-05	1e-05	1e-05	1e-05	1e-05	1e-05	0.469949	1e-05	1e-05	1e-05	1e-05	1e-05	0.529726	1e-05	1e-05	1e-05	1e-05	1e-05	1e-05	1e-05	1e-05	1e-05	1e-05	1e-05	1e-05	1e-05	1e-05	1e-05	1e-05	1e-05	1e-05	1e-05	1e-05	1e-05	1e-05	1e-05	1e-05	1e-05	1e-05	1e-05	1e-05	0.444044
F1_520	S753	S717	1e-05	1e-05	1e-05	1e-05	1e-05	1e-05	1e-05	1e-05	1e-05	1e-05	1e-05	1e-05	1e-05	1e-05	0.509789	1e-05	0.489891	1e-05	1e-05	1e-05	1e-05	1e-05	1e-05	1e-05	1e-05	1e-05	1e-05	1e-05	1e-05	1e-05	1e-05	1e-05	1e-05	1e-05	1e-05	1e-05	1e-05	1e-05	1e-05	1e-05	1e-05	1e-05	1e-05	1e-05	1e-05	1e-05	1e-05
F1_521	S753	S525	1e-05	1e-05	1e-05	1e-05	1e-05	1e-05	0.496688	1e-05	1e-05	1e-05	1e-05	1e-05	1e-05	1e-05	1e-05	1e-05	0.502992	1e-05	1e-05	1e-05	1e-05	1e-05	1e-05	1e-05	1e-05	1e-05	1e-05	1e-05	1e-05	1e-05	1e-05	1e-05	1e-05	1e-05	1e-05	1e-05	1e-05	1e-05	1e-05	1e-05	1e-05	0.500557	1e-05	1e-05	1e-05	1e-05	1e-05
F1_522	S614	S469	1e-05	0.435896	1e-05	1e-05	1e-05	1e-05	1e-05	1e-05	1e-05	1e-05	1e-05	0.52527	1e-05	1.2e-05	1e-05	1e-05	1e-05	1e-05	1e-05	1e-05	1e-05	1e-05	0.038522	1e-05	1e-05	1e-05	1e-05	1e-05	1e-05	1e-05	1e-05	1e-05	1e-05	1e-05	1e-05	0.15831	0.269273	1e-05	1e-05	1e-05	1e-05	1e-05	1e-05	1e-05	1e-05	1e-05	0.522385
F1_523	S614	S516	1e-05	1e-05	1e-05	1e-05	0.219226	0.308819	1e-05	1e-05	1e-05	1e-05	1e-05	0.471644	1e-05	1e-05	1e-05	1e-05	1e-05	1e-05	1e-05	1e-05	1e-05	1e-05	1e-05	1e-05	1e-05	1e-05	1e-05	1e-05	1e-05	1e-05	1e-05	1e-05	1e-05	1e-05	1e-05	1e-05	1e-05	1e-05	0.300268	0.136593	0.123493	1e-05	1e-05	1e-05	1e-05	1e-05	0.439356
F1_524	S753	S783	1e-05	1e-05	1e-05	1e-05	1e-05	1e-05	1e-05	1e-05	1e-05	1e-05	1e-05	1e-05	1e-05	1e-05	1e-05	1e-05	0.501475	1e-05	0.498205	1e-05	1e-05	1e-05	1e-05	1e-05	1e-05	1e-05	1e-05	1e-05	1e-05	1e-05	1e-05	1e-05	1e-05	1e-05	1e-05	1e-05	1e-05	1e-05	1e-05	1e-05	0.012031	1e-05	1e-05	1e-05	1e-05	1e-05	1e-05
F1_525	S614	S805	1e-05	1e-05	1e-05	1e-05	1e-05	1e-05	1e-05	1e-05	1e-05	1e-05	1e-05	0.497201	1e-05	1e-05	1e-05	1e-05	1e-05	1e-05	1e-05	1e-05	1e-05	1e-05	1e-05	0.502479	1e-05	1e-05	1e-05	1e-05	1e-05	1e-05	1e-05	1e-05	1e-05	1e-05	1e-05	1e-05	1e-05	1e-05	1e-05	1.2e-05	1e-05	1e-05	1e-05	1e-05	1e-05	1e-05	0.476282
F1_526	S753	S773	1e-05	1e-05	1e-05	1e-05	1e-05	1e-05	1e-05	1e-05	1e-05	1e-05	1e-05	1e-05	1e-05	1e-05	1e-05	1e-05	0.513155	0.486525	1e-05	1e-05	1e-05	1e-05	1e-05	1e-05	1e-05	1e-05	1e-05	1e-05	1e-05	1e-05	1e-05	1e-05	1e-05	1e-05	1e-05	1e-05	1e-05	1e-05	1e-05	1e-05	1e-05	1e-05	1e-05	1e-05	1e-05	1e-05	1e-05
F1_527	S614	S702	1e-05	1e-05	1e-05	1e-05	1e-05	1e-05	1e-05	1e-05	1e-05	1e-05	1e-05	0.475537	1e-05	0.524143	1e-05	1e-05	1e-05	1e-05	1e-05	1e-05	1e-05	1e-05	1e-05	1e-05	1e-05	1e-05	1e-05	1e-05	1e-05	1e-05	1e-05	1e-05	1e-05	1e-05	1e-05	1e-05	1e-05	1e-05	1e-05	1e-05	1e-05	1e-05	1e-05	1e-05	1e-05	1e-05	0.454472
F1_528	S614	S516	1e-05	1e-05	1e-05	1e-05	0.520656	0.006501	1e-05	1e-05	1e-05	1e-05	1e-05	0.472533	1e-05	1e-05	1e-05	1e-05	1e-05	1e-05	1e-05	1e-05	1e-05	1e-05	1e-05	1e-05	1e-05	1e-05	1e-05	1e-05	1e-05	1e-05	1e-05	1e-05	1e-05	1e-05	1e-05	1e-05	0.01962	1e-05	0.126607	0.26706	0.111807	1e-05	1e-05	1e-05	1e-05	1e-05	0.474627
F1_529	S614	S469	1e-05	0.514005	1e-05	1e-05	1e-05	1e-05	1e-05	1e-05	1e-05	1e-05	1e-05	0.485675	1e-05	1e-05	1e-05	1e-05	1e-05	1e-05	1e-05	1e-05	1e-05	1e-05	1e-05	1e-05	1e-05	1e-05	1e-05	1e-05	1e-05	1e-05	1e-05	1e-05	1e-05	1e-05	1e-05	0.287135	0.248187	1e-05	1e-05	1e-05	1e-05	1e-05	1e-05	1e-05	1e-05	1e-05	0.464378
F1_530	S614	S805	1e-05	1e-05	1e-05	1e-05	1e-05	1e-05	1e-05	1e-05	1e-05	1e-05	1e-05	0.476007	1e-05	1e-05	1e-05	1e-05	1e-05	1e-05	1e-05	1e-05	1e-05	1e-05	0.467883	0.0558	1e-05	1e-05	1e-05	1e-05	1e-05	1e-05	1e-05	1e-05	1e-05	1e-05	1e-05	1e-05	1e-05	1e-05	1e-05	1e-05	1e-05	1e-05	1e-05	1e-05	1e-05	1e-05	0.485143
F1_531	S614	S986	1e-05	1e-05	1e-05	1e-05	1e-05	1e-05	1e-05	1e-05	1e-05	1e-05	1e-05	0.461787	1e-05	1e-05	1e-05	1e-05	1e-05	1e-05	1e-05	1e-05	1e-05	1e-05	1e-05	1e-05	1e-05	1e-05	1e-05	1e-05	1e-05	1e-05	0.537893	1e-05	1e-05	1e-05	1e-05	1e-05	1e-05	1e-05	1e-05	1e-05	1e-05	1e-05	1e-05	1e-05	1e-05	1e-05	0.461678
F1_532	S614	S805	1e-05	1e-05	1e-05	1e-05	1e-05	1e-05	1e-05	1e-05	1e-05	1e-05	1e-05	0.47549	1e-05	1e-05	1e-05	1e-05	1e-05	1e-05	1e-05	1e-05	1e-05	1e-05	0.52419	1e-05	1e-05	1e-05	1e-05	1e-05	1e-05	1e-05	1e-05	1e-05	1e-05	1e-05	1e-05	1e-05	1e-05	1e-05	1e-05	1e-05	1e-05	1e-05	1e-05	1e-05	1e-05	1e-05	0.460476
F1_533	S614	S990	1e-05	1e-05	1e-05	1e-05	1e-05	1e-05	1e-05	1e-05	1e-05	1e-05	1e-05	0.504933	1e-05	1e-05	1e-05	1e-05	1e-05	1e-05	1e-05	1e-05	1e-05	1e-05	1e-05	1e-05	1e-05	1e-05	1e-05	1e-05	1e-05	1e-05	1e-05	0.494747	1e-05	1e-05	1e-05	1e-05	1e-05	1e-05	1e-05	1e-05	1e-05	1e-05	1e-05	1e-05	1e-05	1e-05	0.516527
F1_534	S753	S811	1e-05	1e-05	1e-05	1e-05	1e-05	1e-05	1e-05	1e-05	1e-05	1e-05	1e-05	1e-05	1e-05	1e-05	1e-05	1e-05	0.49059	1e-05	1e-05	1e-05	1e-05	1e-05	1e-05	1e-05	1e-05	0.50909	1e-05	1e-05	1e-05	1e-05	1e-05	1e-05	1e-05	1e-05	1e-05	1e-05	1e-05	1e-05	1e-05	1e-05	1e-05	1e-05	1e-05	1e-05	1e-05	1e-05	1e-05
F1_535	S614	S805	1e-05	1e-05	1e-05	1e-05	1e-05	1e-05	1e-05	1e-05	1e-05	1e-05	1e-05	0.482002	1e-05	1e-05	1e-05	1e-05	1e-05	1e-05	1e-05	1.1e-05	1e-05	1e-05	1e-05	0.517677	1e-05	1e-05	1e-05	1e-05	1e-05	1e-05	1e-05	1e-05	1e-05	1e-05	1e-05	1e-05	1e-05	1e-05	1e-05	1e-05	1e-05	1e-05	1e-05	1e-05	1e-05	1e-05	0.471307
F1_536	S614	S828	1e-05	1e-05	1e-05	1e-05	1e-05	1e-05	1e-05	1e-05	1e-05	1e-05	1e-05	0.498126	1e-05	1e-05	1e-05	1e-05	1e-05	1e-05	1e-05	1e-05	1e-05	1e-05	1e-05	1e-05	1e-05	1.3e-05	0.501551	1e-05	1e-05	1e-05	1e-05	1e-05	1e-05	1e-05	1e-05	1e-05	1e-05	1e-05	1e-05	1e-05	1e-05	1e-05	1e-05	1e-05	1e-05	1e-05	0.476527
F1_537	S614	S589	1e-05	1e-05	1e-05	1e-05	1e-05	1e-05	1e-05	1e-05	1e-05	1e-05	0.498859	0.500821	1e-05	1e-05	1e-05	1e-05	1e-05	1e-05	1e-05	1e-05	1e-05	1e-05	1e-05	1e-05	1e-05	1e-05	1e-05	1e-05	1e-05	1e-05	1e-05	1e-05	1e-05	1e-05	1e-05	1e-05	1e-05	1e-05	1e-05	1e-05	1e-05	1e-05	1e-05	1e-05	1e-05	0.492412	0.507278
F1_538	S753	S783	1e-05	1e-05	1e-05	1e-05	1e-05	1e-05	1e-05	1e-05	1e-05	1e-05	1e-05	1e-05	1e-05	1e-05	1e-05	1e-05	0.488574	1e-05	0.511106	1e-05	1e-05	1e-05	1e-05	1e-05	1e-05	1e-05	1e-05	1e-05	1e-05	1e-05	1e-05	1e-05	1e-05	1e-05	1e-05	1e-05	1e-05	1e-05	1e-05	1e-05	1e-05	1e-05	1e-05	1e-05	1e-05	1e-05	1e-05
F1_539	S614	S741	1e-05	1e-05	1e-05	1e-05	1e-05	1e-05	1e-05	1e-05	1e-05	1e-05	1e-05	0.538422	1e-05	1e-05	1e-05	0.461258	1e-05	1e-05	1e-05	1e-05	1e-05	1e-05	1e-05	1e-05	1e-05	1e-05	1e-05	1e-05	1e-05	1e-05	1e-05	1e-05	1e-05	1e-05	1e-05	1e-05	1e-05	1e-05	1e-05	1e-05	1e-05	1e-05	1e-05	0.114012	1e-05	1e-05	0.557078
F1_540	S753	S811	1e-05	1e-05	1e-05	1e-05	1e-05	1e-05	1e-05	1e-05	1e-05	1e-05	1e-05	1e-05	1e-05	1e-05	1e-05	1e-05	0.485827	1e-05	1e-05	1e-05	1e-05	1e-05	1e-05	1e-05	1e-05	0.513853	1e-05	1e-05	1e-05	1e-05	1e-05	1e-05	1e-05	1e-05	1e-05	1e-05	1e-05	1e-05	1e-05	1e-05	1e-05	1e-05	1e-05	1e-05	1e-05	1e-05	1e-05
F1_541	S753	S811	1e-05	1e-05	1e-05	1e-05	1e-05	1e-05	1e-05	1e-05	1e-05	1e-05	1e-05	1e-05	1e-05	1e-05	1e-05	1e-05	0.469852	1e-05	1e-05	1e-05	1e-05	1e-05	1e-05	1e-05	1e-05	0.529828	1e-05	1e-05	1e-05	1e-05	1e-05	1e-05	1e-05	1e-05	1e-05	1e-05	0.011944	1e-05	1e-05	1e-05	1e-05	1e-05	1e-05	1e-05	1e-05	1e-05	1e-05
F1_542	S614	S805	1e-05	1e-05	1e-05	1e-05	1e-05	1e-05	1e-05	1e-05	1e-05	1e-05	1e-05	0.500858	1e-05	1e-05	1e-05	1e-05	1e-05	1e-05	1e-05	1e-05	1e-05	1e-05	1e-05	0.498822	1e-05	1e-05	1e-05	1e-05	1e-05	1e-05	1e-05	1e-05	1e-05	1e-05	1e-05	0.076926	1e-05	1e-05	1e-05	1e-05	1e-05	0.004192	1e-05	1e-05	1e-05	1e-05	0.460581
F1_543	S614	S773	1e-05	1e-05	1e-05	1e-05	1e-05	1e-05	1e-05	1e-05	1e-05	1e-05	1e-05	0.502512	1e-05	1e-05	1e-05	1e-05	1e-05	0.497164	1e-05	1e-05	1e-05	1e-05	1.4e-05	1e-05	1e-05	1e-05	1e-05	1e-05	1e-05	1e-05	1e-05	1e-05	1e-05	1e-05	1e-05	1e-05	1e-05	1e-05	1e-05	1e-05	1e-05	1e-05	1e-05	1e-05	1e-05	1e-05	0.469297
F1_544	S753	S773	1e-05	1e-05	1e-05	1e-05	1e-05	1e-05	1e-05	1e-05	1e-05	1e-05	1e-05	1e-05	1e-05	1e-05	1e-05	1e-05	0.496177	0.503503	1e-05	1e-05	1e-05	1e-05	1e-05	1e-05	1e-05	1e-05	1e-05	1e-05	1e-05	1e-05	1e-05	1e-05	1e-05	1e-05	1e-05	1e-05	1e-05	1e-05	1e-05	1e-05	1e-05	1e-05	1e-05	1e-05	1e-05	1e-05	1e-05
F1_545	S614	S986	1e-05	1e-05	1e-05	1e-05	1e-05	1e-05	1e-05	1e-05	1e-05	1e-05	1e-05	0.505812	1e-05	1e-05	1e-05	1e-05	1e-05	1e-05	1e-05	1e-05	1e-05	1e-05	1e-05	1e-05	1e-05	1e-05	1e-05	1e-05	1e-05	1e-05	0.493868	1e-05	1e-05	1e-05	1e-05	1e-05	1e-05	1e-05	1e-05	1e-05	1e-05	1e-05	1e-05	1e-05	1e-05	1e-05	0.511714
F1_546	S614	S702	1e-05	1e-05	1e-05	1e-05	1e-05	1e-05	1e-05	1e-05	1e-05	1e-05	1e-05	0.463448	1e-05	0.536232	1e-05	1e-05	1e-05	1e-05	1e-05	1e-05	1e-05	1e-05	1e-05	1e-05	1e-05	1e-05	1e-05	1e-05	1e-05	1e-05	1e-05	1e-05	1e-05	1e-05	1e-05	1e-05	1e-05	1e-05	1e-05	1e-05	1e-05	1e-05	1e-05	1e-05	1e-05	1e-05	0.473341
F1_547	S753	S661	1e-05	1e-05	1e-05	1e-05	1e-05	1e-05	1e-05	1e-05	1e-05	1e-05	1e-05	1e-05	0.512128	1e-05	1e-05	1e-05	0.487552	1e-05	1e-05	1e-05	1e-05	1e-05	1e-05	1e-05	1e-05	1e-05	1e-05	1e-05	1e-05	1e-05	1e-05	1e-05	1e-05	1e-05	1e-05	1e-05	1e-05	1e-05	0.011255	1e-05	1e-05	1e-05	1e-05	1e-05	1e-05	1e-05	1e-05
F1_548	S753	S807	1e-05	1e-05	1e-05	1e-05	1e-05	1e-05	1e-05	1e-05	1e-05	1e-05	1e-05	1e-05	1e-05	1e-05	1e-05	1e-05	0.502778	1e-05	1e-05	1e-05	1e-05	1e-05	1e-05	1e-05	0.496902	1e-05	1e-05	1e-05	1e-05	1e-05	1e-05	1e-05	1e-05	1e-05	1e-05	1e-05	1e-05	1e-05	1e-05	1e-05	1e-05	1e-05	1e-05	1e-05	1e-05	1e-05	1e-05
F1_549	S753	S773	1e-05	1e-05	1e-05	1e-05	1e-05	1e-05	1e-05	1e-05	1e-05	1e-05	1e-05	1e-05	1e-05	1e-05	1e-05	1e-05	0.490377	0.509294	1e-05	1e-05	1e-05	1e-05	1e-05	1e-05	1e-05	1e-05	1e-05	1e-05	1e-05	1e-05	1e-05	1e-05	1e-05	1.9e-05	1e-05	1e-05	1e-05	1e-05	1e-05	1e-05	1e-05	1e-05	1e-05	1e-05	1e-05	1e-05	1e-05
F1_550	S614	S986	1e-05	1e-05	1e-05	1e-05	1e-05	1.1e-05	1e-05	1e-05	1e-05	1e-05	1e-05	0.511727	1e-05	1.1e-05	1e-05	1e-05	1e-05	1e-05	1e-05	1e-05	1e-05	1e-05	1e-05	1e-05	1e-05	1e-05	1e-05	1e-05	1e-05	1e-05	0.487951	1e-05	1e-05	1e-05	1e-05	1e-05	1e-05	1e-05	1e-05	1e-05	1e-05	1e-05	1e-05	0.035237	1e-05	1e-05	0.537338
F1_551	S753	S876	1e-05	1e-05	1e-05	1e-05	1e-05	1e-05	1e-05	1e-05	1e-05	1e-05	1e-05	1e-05	1e-05	1e-05	1e-05	1e-05	0.501196	1e-05	1e-05	1e-05	1e-05	1e-05	1e-05	1e-05	1e-05	1e-05	1e-05	0.498484	1e-05	1e-05	1e-05	1e-05	1e-05	1e-05	1e-05	1e-05	1e-05	1e-05	1e-05	1e-05	1e-05	1e-05	1e-05	1e-05	1e-05	1e-05	1e-05
F1_552	S614	S469	1e-05	0.477841	1e-05	1e-05	1e-05	1e-05	1e-05	1e-05	1e-05	1e-05	1e-05	0.521839	1e-05	1e-05	1e-05	1e-05	1e-05	1e-05	1e-05	1e-05	1e-05	1e-05	1e-05	1e-05	1e-05	1e-05	1e-05	1e-05	1e-05	1e-05	1e-05	1e-05	1e-05	1e-05	1e-05	0.256479	0.247746	1e-05	0.016827	1e-05	1e-05	1e-05	1e-05	1e-05	1e-05	1e-05	0.478658
F1_553	S614	S516	1e-05	1e-05	1e-05	1e-05	0.313457	0.199217	1e-05	1e-05	1e-05	1e-05	1e-05	0.487016	1e-05	1e-05	1e-05	1e-05	1e-05	1e-05	1e-05	1e-05	1e-05	1e-05	1e-05	1e-05	1e-05	1e-05	1e-05	1e-05	1e-05	1e-05	1e-05	1e-05	1e-05	1e-05	1e-05	0.001236	1e-05	1e-05	0.15534	0.281177	0.097799	1e-05	1e-05	1e-05	1e-05	1e-05	0.464168
F1_554	S614	S661	1e-05	1e-05	1e-05	1e-05	1e-05	1e-05	1e-05	1e-05	1e-05	1e-05	1e-05	0.47788	0.5218	1e-05	1e-05	1e-05	1e-05	1e-05	1e-05	1e-05	1e-05	1e-05	1e-05	1e-05	1e-05	1e-05	1e-05	1e-05	1e-05	1e-05	1e-05	1e-05	1e-05	1e-05	1e-05	1e-05	1e-05	1e-05	1e-05	1e-05	1e-05	1e-05	1e-05	1e-05	1e-05	1e-05	0.475189
F1_555	S753	S702	1e-05	1e-05	1e-05	1e-05	1e-05	1e-05	1e-05	1e-05	1e-05	1e-05	1e-05	1e-05	1e-05	0.510335	1e-05	1e-05	0.489345	1e-05	1e-05	1e-05	1e-05	1e-05	1e-05	1e-05	1e-05	1e-05	1e-05	1e-05	1e-05	1e-05	1e-05	1e-05	1e-05	1e-05	1e-05	1e-05	1e-05	1e-05	1e-05	1e-05	1e-05	1e-05	1e-05	1e-05	1e-05	1e-05	1e-05
F1_556	S753	S876	1e-05	1e-05	1e-05	1e-05	1e-05	1e-05	1e-05	1e-05	1e-05	1e-05	1e-05	1e-05	1e-05	1e-05	1e-05	1e-05	0.493297	1e-05	1e-05	1e-05	1e-05	1e-05	1e-05	1e-05	1e-05	1e-05	1e-05	0.506383	1e-05	1e-05	1e-05	1e-05	1e-05	1e-05	1e-05	1e-05	1e-05	1e-05	1e-05	1e-05	1e-05	1e-05	1e-05	1e-05	1e-05	1e-05	1e-05
F1_557	S614	S805	1e-05	1e-05	1e-05	1e-05	1e-05	1e-05	1e-05	1e-05	1e-05	1e-05	1e-05	0.480903	1e-05	1e-05	1e-05	1e-05	1e-05	1e-05	1e-05	1e-05	1e-05	1e-05	0.518777	1e-05	1e-05	1e-05	1e-05	1e-05	1e-05	1e-05	1e-05	1e-05	1e-05	1e-05	1e-05	1e-05	0.019534	1e-05	1e-05	1e-05	1e-05	1e-05	1e-05	1e-05	1e-05	1e-05	0.485233
F1_558	S753	S828	1e-05	1e-05	1e-05	1e-05	1e-05	1e-05	1e-05	1e-05	1e-05	1e-05	1e-05	1e-05	1e-05	1e-05	1e-05	1e-05	0.480405	1e-05	1e-05	1e-05	1e-05	1e-05	1e-05	1e-05	1e-05	1e-05	0.519275	1e-05	1e-05	1e-05	1e-05	1e-05	1e-05	1e-05	1e-05	1e-05	1e-05	1e-05	1e-05	1e-05	0.036258	1e-05	1e-05	1e-05	1e-05	1e-05	1e-05
F1_559	S614	S799	1e-05	1e-05	1e-05	1e-05	1e-05	1e-05	1e-05	1e-05	1e-05	1e-05	1e-05	0.508893	1e-05	1e-05	1e-05	1e-05	1e-05	1e-05	1e-05	1e-05	1e-05	0.490787	1e-05	1e-05	1e-05	1e-05	1e-05	1e-05	1e-05	1e-05	1e-05	1e-05	1e-05	1e-05	1e-05	1e-05	1e-05	1e-05	1e-05	1e-05	1e-05	1e-05	1e-05	1e-05	1e-05	1e-05	0.525531
F1_560	S614	S799	1e-05	1e-05	1e-05	1e-05	1e-05	1e-05	1e-05	1e-05	1e-05	1e-05	1e-05	0.492101	1e-05	1e-05	1e-05	1e-05	1e-05	1.7e-05	1e-05	1e-05	1e-05	0.507573	1e-05	1e-05	1e-05	1e-05	1e-05	1e-05	1e-05	1e-05	1e-05	1e-05	1e-05	1e-05	1e-05	1e-05	1e-05	1e-05	1e-05	1e-05	1e-05	1e-05	1e-05	1e-05	1e-05	1e-05	0.520536
F1_561	S753	S783	1e-05	1e-05	1e-05	1e-05	1e-05	1e-05	1e-05	1e-05	1e-05	1e-05	1e-05	1e-05	1e-05	1e-05	1e-05	1e-05	0.496068	1e-05	0.503612	1e-05	1e-05	1e-05	1e-05	1e-05	1e-05	1e-05	1e-05	1e-05	1e-05	1e-05	1e-05	1e-05	1e-05	1e-05	1e-05	1e-05	1e-05	1e-05	1e-05	1e-05	1e-05	1e-05	1e-05	1e-05	1e-05	1e-05	1e-05
F1_562	S753	S589	1e-05	1e-05	1e-05	1e-05	1e-05	1e-05	1e-05	1e-05	1e-05	1e-05	0.515094	1e-05	1e-05	1e-05	1e-05	1e-05	0.484586	1e-05	1e-05	1e-05	1e-05	1e-05	1e-05	1e-05	1e-05	1e-05	1e-05	1e-05	1e-05	1e-05	1e-05	1e-05	1e-05	1e-05	1e-05	1e-05	1e-05	1e-05	1e-05	1e-05	1e-05	1e-05	1e-05	1e-05	1e-05	0.485476	1e-05
F1_563	S614	S469	1e-05	0.505995	1e-05	1e-05	1e-05	1e-05	1e-05	1e-05	1e-05	1e-05	1e-05	0.493685	1e-05	1e-05	1e-05	1e-05	1e-05	1e-05	1e-05	1e-05	1e-05	1e-05	1e-05	1e-05	1e-05	1e-05	1e-05	1e-05	1e-05	1e-05	1e-05	1e-05	1e-05	1e-05	1e-05	0.492318	1e-05	1e-05	1e-05	1e-05	1e-05	1e-05	1e-05	1e-05	1e-05	1e-05	0.507372
F1_564	S753	S976	1e-05	1e-05	1e-05	1e-05	1e-05	1e-05	1e-05	1e-05	1e-05	1e-05	1e-05	1e-05	1e-05	1e-05	1e-05	1e-05	0.48927	1e-05	1e-05	1e-05	1e-05	1e-05	1e-05	1e-05	1e-05	1e-05	1e-05	1e-05	1e-05	0.51041	1e-05	1e-05	1e-05	1e-05	1e-05	1e-05	1e-05	1e-05	1e-05	1e-05	1e-05	1e-05	1e-05	1e-05	1e-05	1e-05	1e-05
F1_565	S614	S741	1e-05	1e-05	1e-05	1e-05	1e-05	1e-05	1e-05	1e-05	1e-05	1e-05	1e-05	0.496334	1e-05	1e-05	1e-05	0.503346	1e-05	1e-05	1e-05	1e-05	1e-05	1e-05	1e-05	1e-05	1e-05	1e-05	1e-05	1e-05	1e-05	1e-05	1e-05	1e-05	1e-05	1e-05	1e-05	1e-05	1e-05	1e-05	1e-05	1e-05	1e-05	1e-05	1e-05	1e-05	1e-05	1e-05	0.473567
F1_566	S614	S589	1e-05	1e-05	1e-05	1e-05	1e-05	1e-05	1e-05	1e-05	1e-05	1e-05	0.549275	0.450405	1e-05	1e-05	1e-05	1e-05	1e-05	1e-05	1e-05	1e-05	1e-05	1e-05	1e-05	1e-05	1e-05	1e-05	1e-05	1e-05	1e-05	1e-05	1e-05	1e-05	1e-05	1e-05	1e-05	1e-05	1e-05	1e-05	1e-05	1e-05	1e-05	1e-05	1e-05	1e-05	1e-05	0.531482	0.468208
F1_567	S614	S799	1e-05	1e-05	1e-05	1e-05	1e-05	1e-05	1e-05	1e-05	1e-05	1e-05	1e-05	0.502394	1e-05	1e-05	1e-05	1e-05	1e-05	1e-05	1e-05	1e-05	1e-05	0.497286	1e-05	1e-05	1e-05	1e-05	1e-05	1e-05	1e-05	1e-05	1e-05	1e-05	1e-05	1e-05	1e-05	1e-05	1e-05	1e-05	0.016413	1e-05	1e-05	1e-05	1e-05	1e-05	1e-05	1e-05	0.518151
F1_568	S614	S990	1e-05	1e-05	1e-05	1e-05	1e-05	1e-05	1e-05	1e-05	1e-05	1e-05	1e-05	0.479538	1e-05	1e-05	1e-05	1e-05	1e-05	1e-05	1e-05	1e-05	1e-05	1e-05	1e-05	1e-05	1e-05	1e-05	1e-05	1e-05	1e-05	1e-05	1e-05	0.520142	1e-05	1e-05	1e-05	1e-05	1e-05	1e-05	1e-05	1e-05	1e-05	1e-05	1e-05	1e-05	1e-05	1e-05	0.470573
F1_569	S614	S661	1e-05	1e-05	1e-05	1e-05	1e-05	1e-05	1e-05	1e-05	1e-05	1e-05	1e-05	0.495359	0.504321	1e-05	1e-05	1e-05	1e-05	1e-05	1e-05	1e-05	1e-05	1e-05	1e-05	1e-05	1e-05	1e-05	1e-05	1e-05	1e-05	1e-05	1e-05	1e-05	1e-05	1e-05	1e-05	1e-05	1e-05	1e-05	1e-05	1e-05	1e-05	1.7e-05	1e-05	1e-05	1e-05	1e-05	0.522305
F1_570	S614	S828	1e-05	1e-05	1e-05	1e-05	1e-05	1e-05	1e-05	1e-05	1e-05	1e-05	1e-05	0.485024	1e-05	1e-05	1e-05	1e-05	1e-05	1e-05	1e-05	1e-05	1e-05	1e-05	1e-05	1e-05	1e-05	1e-05	0.514649	1e-05	1e-05	1e-05	1e-05	1e-05	1.7e-05	1e-05	1e-05	1e-05	1e-05	1e-05	1e-05	1e-05	1e-05	1e-05	1e-05	1e-05	1e-05	1e-05	0.470693
F1_571	S753	S589	1e-05	1e-05	1e-05	1e-05	1e-05	1e-05	1e-05	1e-05	1e-05	1e-05	0.515853	1e-05	1e-05	1e-05	1e-05	1e-05	0.483827	1e-05	1e-05	1e-05	1e-05	1e-05	1e-05	1e-05	1e-05	1e-05	1e-05	1e-05	1e-05	1e-05	1e-05	1e-05	1e-05	1e-05	1e-05	1e-05	1e-05	1e-05	1e-05	1e-05	1e-05	1e-05	1e-05	1e-05	1e-05	0.502035	1e-05
F1_572	S614	S516	1e-05	1e-05	1e-05	1e-05	1e-05	0.515649	1e-05	1e-05	1e-05	1e-05	1e-05	0.484031	1e-05	1e-05	1e-05	1e-05	1e-05	1e-05	1e-05	1e-05	1e-05	1e-05	1e-05	1e-05	1e-05	1e-05	1e-05	1e-05	1e-05	1e-05	1e-05	1e-05	1e-05	1e-05	1e-05	1e-05	1e-05	1e-05	0.274174	1e-05	0.216088	1e-05	1e-05	1e-05	1e-05	1e-05	0.456216
F1_573	S753	S828	1e-05	1e-05	1e-05	1e-05	1e-05	1e-05	1e-05	1e-05	1e-05	1e-05	1e-05	1e-05	1e-05	1e-05	1e-05	1e-05	0.468443	1e-05	1e-05	1e-05	1e-05	1e-05	1e-05	1e-05	1e-05	1e-05	0.531237	1e-05	1e-05	1e-05	1e-05	1e-05	1e-05	1e-05	1e-05	1e-05	1e-05	1e-05	1e-05	1e-05	1e-05	1e-05	1e-05	1e-05	1e-05	1e-05	1e-05
F1_574	S614	S990	1e-05	1e-05	1e-05	1e-05	1e-05	1e-05	1e-05	1e-05	1e-05	1e-05	1e-05	0.510579	1e-05	1e-05	1e-05	1e-05	1e-05	1e-05	1e-05	1e-05	1e-05	1e-05	1e-05	1e-05	1e-05	1e-05	1e-05	1e-05	1e-05	1e-05	1e-05	0.489101	1e-05	1e-05	1e-05	1e-05	1e-05	1e-05	1e-05	1e-05	1e-05	1e-05	1e-05	1e-05	1e-05	1e-05	0.514967
F1_575	S614	S799	1e-05	1e-05	1e-05	1e-05	1e-05	1e-05	1.2e-05	1e-05	1e-05	1e-05	1e-05	0.502246	1e-05	1e-05	1e-05	1e-05	1e-05	1e-05	1e-05	1e-05	1e-05	0.497432	1e-05	1e-05	1e-05	1e-05	1e-05	1e-05	1e-05	1e-05	1e-05	1e-05	1e-05	1e-05	1e-05	1e-05	0.010062	1e-05	0.049875	1e-05	1e-05	1e-05	1e-05	1e-05	1e-05	1e-05	0.528243
F1_576	S614	S811	1e-05	1e-05	1e-05	1e-05	1e-05	1e-05	1e-05	1e-05	1e-05	1e-05	1e-05	0.482751	1e-05	1e-05	1e-05	1e-05	1e-05	1e-05	1e-05	1e-05	1e-05	1e-05	1e-05	1e-05	1e-05	0.516929	1e-05	1e-05	1e-05	1e-05	1e-05	1e-05	1e-05	1e-05	1e-05	1e-05	1e-05	1e-05	1e-05	1e-05	1e-05	1e-05	1e-05	1e-05	1e-05	1e-05	0.474861
F1_577	S614	S990	1e-05	1e-05	1e-05	1e-05	1e-05	1e-05	1e-05	1e-05	1e-05	1e-05	1e-05	0.485187	1e-05	1e-05	1e-05	1e-05	1e-05	1e-05	1e-05	1e-05	1e-05	1e-05	1e-05	1e-05	1e-05	1e-05	1e-05	1e-05	1e-05	1e-05	1e-05	0.514493	1e-05	1e-05	1e-05	1e-05	0.072278	1e-05	1e-05	1e-05	1e-05	1e-05	1e-05	1e-05	1e-05	1e-05	0.451344
F1_578	S614	S799	1e-05	1e-05	1e-05	1e-05	1e-05	1e-05	1e-05	1e-05	1e-05	1e-05	1e-05	0.494791	1e-05	1e-05	1e-05	1e-05	1e-05	1e-05	1e-05	1e-05	1e-05	0.492436	1e-05	1e-05	1e-05	1e-05	1e-05	0.012463	1e-05	1e-05	1e-05	1e-05	1e-05	1e-05	1e-05	1e-05	0.000292	1e-05	1e-05	1e-05	1e-05	1e-05	1e-05	1e-05	1e-05	1e-05	0.490309
F1_579	S753	S589	1e-05	1e-05	1e-05	1e-05	1e-05	1e-05	1e-05	1e-05	1e-05	1e-05	0.506	1e-05	1e-05	1e-05	1e-05	1e-05	0.49368	1e-05	1e-05	1e-05	1e-05	1e-05	1e-05	1e-05	1e-05	1e-05	1e-05	1e-05	1e-05	1e-05	1e-05	1e-05	1e-05	1e-05	1e-05	1e-05	1e-05	1e-05	1e-05	1e-05	1e-05	1e-05	1e-05	1e-05	1e-05	0.536057	1e-05
F1_580	S614	S661	1e-05	1e-05	1e-05	1e-05	1e-05	1e-05	1e-05	1e-05	1e-05	1e-05	1e-05	0.493486	0.506194	1e-05	1e-05	1e-05	1e-05	1e-05	1e-05	1e-05	1e-05	1e-05	1e-05	1e-05	1e-05	1e-05	1e-05	1e-05	1e-05	1e-05	1e-05	1e-05	1e-05	1e-05	1e-05	1e-05	1e-05	1e-05	1e-05	1e-05	1e-05	1e-05	1e-05	1e-05	1e-05	1e-05	0.489579
F1_581	S992	S986	1e-05	1e-05	1e-05	1e-05	1e-05	1e-05	1e-05	1e-05	1e-05	1e-05	1e-05	1e-05	1e-05	1e-05	1e-05	1e-05	1e-05	1e-05	1e-05	1e-05	1e-05	1e-05	1e-05	1e-05	1e-05	1e-05	1e-05	1e-05	1e-05	1e-05	0.525691	1e-05	0.315144	0.158855	1e-05	1e-05	1e-05	1e-05	1e-05	1e-05	1e-05	1e-05	1e-05	1e-05	1e-05	1e-05	1e-05
F1_582	S992	S986	1e-05	1e-05	1e-05	1e-05	1e-05	1e-05	1e-05	1e-05	1e-05	1e-05	1e-05	1e-05	1e-05	1e-05	1e-05	1e-05	1e-05	1e-05	1e-05	1e-05	1e-05	1e-05	1e-05	1e-05	1e-05	1e-05	1e-05	1e-05	1e-05	1e-05	0.503159	1e-05	0.252146	0.244385	1e-05	1e-05	1e-05	1e-05	1e-05	1e-05	1e-05	1e-05	1e-05	1e-05	1e-05	1e-05	1e-05
F1_583	S992	S717	1e-05	1e-05	1e-05	1e-05	1e-05	1e-05	1e-05	1e-05	1e-05	1e-05	1e-05	1e-05	1e-05	1e-05	0.521765	1e-05	1e-05	1e-05	1e-05	1e-05	1e-05	1e-05	1e-05	1e-05	1e-05	1e-05	1e-05	1e-05	1e-05	1e-05	1e-05	1e-05	0.228761	0.249163	1e-05	1e-05	1e-05	1e-05	1e-05	1e-05	1e-05	1e-05	1e-05	1e-05	1e-05	1e-05	1e-05
F1_584	S992	S589	1e-05	1e-05	1e-05	1e-05	1e-05	1e-05	1e-05	1e-05	1e-05	1e-05	0.521826	1e-05	1e-05	1e-05	1e-05	1e-05	1e-05	1e-05	1e-05	1e-05	1e-05	1e-05	1e-05	1e-05	1e-05	1e-05	1e-05	1e-05	1e-05	1e-05	1e-05	1e-05	0.290243	0.187621	1e-05	1e-05	1e-05	1e-05	1e-05	1e-05	1e-05	1e-05	1e-05	1e-05	1e-05	0.468034	1e-05
F1_585	S614	S805	1e-05	1e-05	1e-05	1e-05	1e-05	1e-05	1e-05	1e-05	1e-05	1e-05	1e-05	0.491034	1e-05	1e-05	1e-05	1e-05	1e-05	1e-05	1e-05	1e-05	1e-05	1e-05	0.411515	0.09714	1e-05	1e-05	1e-05	1e-05	1e-05	1e-05	1e-05	1e-05	1.1e-05	1e-05	1e-05	1e-05	1e-05	1e-05	1e-05	1e-05	1e-05	1e-05	1e-05	1e-05	1e-05	1e-05	0.481017
F1_586	S614	S469	1e-05	0.511065	1e-05	1e-05	1e-05	1e-05	1e-05	1e-05	1e-05	1e-05	1e-05	0.488615	1e-05	1e-05	1e-05	1e-05	1e-05	1e-05	1e-05	1e-05	1e-05	1e-05	1e-05	1e-05	1e-05	1e-05	1e-05	1e-05	1e-05	1e-05	1e-05	1e-05	1e-05	1e-05	1e-05	0.137209	0.366003	1e-05	1e-05	1e-05	1e-05	1e-05	1e-05	1e-05	1e-05	1e-05	0.496488
F1_587	S614	S805	1e-05	1e-05	1e-05	1e-05	1e-05	1e-05	1e-05	1e-05	1e-05	1e-05	1e-05	0.538523	1e-05	1e-05	1e-05	1e-05	1e-05	1e-05	1e-05	1e-05	1e-05	1e-05	1e-05	0.461157	1e-05	1e-05	1e-05	1e-05	1e-05	1e-05	1e-05	1e-05	1e-05	1e-05	1e-05	1e-05	1e-05	1e-05	1e-05	1e-05	1e-05	1e-05	1e-05	1e-05	1e-05	1e-05	0.566555
F1_588	S753	S811	1.5e-05	1e-05	1e-05	0.011128	1e-05	1e-05	1e-05	1e-05	1e-05	1e-05	1e-05	1e-05	1e-05	1e-05	1e-05	1e-05	0.516404	1e-05	1e-05	1e-05	1e-05	1e-05	1e-05	1e-05	1e-05	0.472154	1e-05	1e-05	1e-05	1e-05	1e-05	1e-05	1e-05	1e-05	1e-05	0.044805	1e-05	1e-05	1e-05	1e-05	1e-05	1e-05	1e-05	1e-05	1e-05	1e-05	1e-05
F1_589	S753	S717	1e-05	1e-05	1e-05	1e-05	1e-05	1e-05	1e-05	1e-05	1e-05	1e-05	1e-05	1e-05	1e-05	1e-05	0.46031	1e-05	0.53937	1e-05	1e-05	1e-05	1e-05	1e-05	1e-05	1e-05	1e-05	1e-05	1e-05	1e-05	1e-05	1e-05	1e-05	1e-05	1e-05	1e-05	1e-05	1e-05	1e-05	1e-05	1e-05	1e-05	1e-05	1e-05	1e-05	1e-05	1e-05	1e-05	1e-05
F1_590	S614	S773	1e-05	1e-05	1e-05	1e-05	1e-05	1e-05	1e-05	1e-05	1e-05	1e-05	1e-05	0.457466	1e-05	1e-05	1e-05	1e-05	1e-05	0.542214	1e-05	1e-05	1e-05	1e-05	1e-05	1e-05	1e-05	1e-05	1e-05	1e-05	1e-05	1e-05	1e-05	1e-05	1e-05	1e-05	1e-05	1e-05	1e-05	1e-05	1e-05	1e-05	1e-05	1e-05	1e-05	1e-05	1e-05	1e-05	0.50359
F1_591	S614	S741	1e-05	1e-05	1e-05	1e-05	1e-05	1e-05	1e-05	1e-05	1e-05	1e-05	1e-05	0.50117	1e-05	1e-05	1e-05	0.49851	1e-05	1e-05	1e-05	1e-05	1e-05	1e-05	1e-05	1e-05	1e-05	1e-05	1e-05	1e-05	1e-05	1e-05	1e-05	1e-05	1e-05	1e-05	1e-05	1e-05	1e-05	1e-05	1e-05	1e-05	1e-05	1e-05	1e-05	1e-05	1e-05	1e-05	0.494841
F1_592	S614	S516	1e-05	1e-05	1e-05	1e-05	0.282942	0.204275	1e-05	1e-05	1e-05	1e-05	1e-05	0.512473	1e-05	1e-05	1e-05	1e-05	1e-05	1e-05	1e-05	1e-05	1e-05	1e-05	1e-05	1e-05	1e-05	1e-05	1e-05	1e-05	1e-05	1e-05	1e-05	1e-05	1e-05	1e-05	1e-05	1e-05	1e-05	1e-05	0.084335	0.197638	0.213588	1e-05	1e-05	1e-05	1e-05	1e-05	0.50415
F1_593	S992	S990	1e-05	1e-05	1e-05	1e-05	1e-05	1e-05	1e-05	1e-05	1e-05	1e-05	1e-05	1e-05	1e-05	1e-05	1e-05	1e-05	1e-05	1e-05	1e-05	1e-05	1e-05	1e-05	1e-05	1e-05	1e-05	1e-05	1e-05	1e-05	1e-05	1e-05	1e-05	0.530144	0.469536	1e-05	1e-05	1e-05	1e-05	1e-05	1e-05	1e-05	1e-05	1e-05	1e-05	1e-05	1e-05	1e-05	1e-05
F1_594	S577	S799	1e-05	1e-05	1e-05	1e-05	1.6e-05	1e-05	1e-05	1e-05	0.268074	0.212517	1e-05	1e-05	1e-05	1e-05	1e-05	1e-05	1e-05	1e-05	1e-05	1e-05	1e-05	0.519093	1e-05	1e-05	1e-05	1e-05	1e-05	1e-05	1e-05	1e-05	1e-05	1e-05	1e-05	1e-05	1e-05	0.001472	1e-05	1e-05	1e-05	1e-05	1e-05	1e-05	1e-05	0.026317	0.434456	1e-05	1e-05
F1_595	S992	S805	1e-05	1e-05	1e-05	1e-05	1e-05	1e-05	1e-05	1e-05	1e-05	1e-05	1e-05	1e-05	1e-05	1e-05	1e-05	1e-05	1e-05	1e-05	1e-05	1e-05	1e-05	1e-05	1e-05	0.504416	1e-05	1e-05	1e-05	1e-05	1e-05	1e-05	1e-05	1e-05	0.29046	0.204814	1e-05	1e-05	1e-05	1e-05	1e-05	1e-05	1e-05	1e-05	1e-05	1e-05	1e-05	1e-05	1e-05
F1_596	S577	S469	1e-05	0.496522	1e-05	1e-05	1e-05	1e-05	1e-05	1e-05	0.021808	0.481358	1e-05	1e-05	1e-05	1e-05	1e-05	1e-05	1e-05	1e-05	1e-05	1e-05	1e-05	1e-05	1e-05	1e-05	1e-05	1e-05	1e-05	1e-05	1e-05	1.2e-05	1e-05	1e-05	1e-05	1e-05	1e-05	0.504474	1e-05	1e-05	0.011789	1e-05	1e-05	1e-05	1e-05	0.110909	0.372538	1e-05	1e-05
F1_597	S577	S976	1e-05	1e-05	1e-05	1e-05	1e-05	1e-05	1e-05	1e-05	0.134206	0.332647	1e-05	1e-05	1e-05	1e-05	1e-05	1e-05	1e-05	1e-05	1e-05	1e-05	1e-05	1.1e-05	1e-05	1e-05	1e-05	1e-05	1e-05	1e-05	1e-05	0.532836	1e-05	1e-05	1e-05	1e-05	1e-05	1e-05	1e-05	1e-05	1e-05	1e-05	1e-05	1e-05	1e-05	0.03942	0.424736	1e-05	1e-05
F1_598	S577	S469	1e-05	0.471217	1e-05	1e-05	1e-05	1e-05	1e-05	1e-05	0.133621	0.394853	1e-05	1e-05	1e-05	1e-05	1e-05	1e-05	1e-05	1e-05	1e-05	1e-05	1e-05	1e-05	1e-05	1e-05	1e-05	1e-05	1e-05	1e-05	1e-05	1e-05	1e-05	1e-05	1e-05	1e-05	1e-05	0.382143	0.105061	1e-05	1e-05	1e-05	1e-05	1e-05	1e-05	0.068798	0.443707	1e-05	1e-05
F1_599	S992	S990	1e-05	1e-05	1e-05	1e-05	1e-05	1e-05	1e-05	1e-05	1e-05	1e-05	1e-05	1e-05	1e-05	1e-05	1e-05	1e-05	1e-05	1e-05	1e-05	1e-05	1e-05	1e-05	1e-05	1e-05	1e-05	1e-05	1e-05	1e-05	1e-05	1e-05	1e-05	0.496281	0.037686	0.465722	1e-05	1e-05	1e-05	1e-05	1e-05	1e-05	1e-05	1e-05	1e-05	1e-05	1e-05	1e-05	1e-05
F1_600	S992	S807	1e-05	1e-05	1e-05	1e-05	1e-05	1e-05	1e-05	1e-05	1e-05	1e-05	1e-05	1e-05	1e-05	1e-05	1e-05	1e-05	1e-05	1e-05	1e-05	1e-05	1e-05	1e-05	1e-05	1e-05	0.493586	1e-05	1e-05	1e-05	1e-05	1e-05	1e-05	1e-05	0.278346	0.227757	1e-05	1e-05	1e-05	1e-05	1e-05	1e-05	1e-05	1e-05	1e-05	1e-05	1e-05	1e-05	1e-05
F1_601	S992	S589	1e-05	1e-05	1e-05	1e-05	1e-05	1e-05	1e-05	1e-05	1e-05	1e-05	0.489764	1e-05	1e-05	1e-05	1e-05	1e-05	1e-05	1e-05	1e-05	1e-05	1e-05	1e-05	1e-05	1e-05	1e-05	1e-05	1e-05	1e-05	1e-05	1e-05	1e-05	1e-05	0.365439	0.144487	1e-05	1e-05	1e-05	1e-05	1e-05	1e-05	1e-05	1e-05	1e-05	1e-05	1e-05	0.496594	1e-05
F1_602	S577	S828	1e-05	1e-05	1e-05	1e-05	1e-05	1e-05	1e-05	1e-05	1e-05	0.506045	1e-05	1e-05	1e-05	1e-05	1e-05	1e-05	1e-05	1e-05	1e-05	1e-05	1e-05	1e-05	1e-05	1e-05	1e-05	1e-05	0.493635	1e-05	1e-05	1e-05	1e-05	1e-05	1e-05	1e-05	1e-05	1e-05	1e-05	1e-05	1e-05	1e-05	1e-05	1e-05	1e-05	0.225327	0.305432	1e-05	1e-05
F1_603	S992	S516	1e-05	1e-05	1e-05	1e-05	0.215953	0.289009	1e-05	1e-05	1e-05	1e-05	1e-05	1e-05	1e-05	1e-05	1e-05	1e-05	1e-05	1e-05	1e-05	1e-05	1e-05	1e-05	1e-05	1e-05	1e-05	1e-05	1e-05	1e-05	1e-05	1e-05	1e-05	1e-05	0.184094	0.310644	1e-05	1e-05	1e-05	1e-05	0.087235	0.236234	0.253318	1e-05	1e-05	1e-05	1e-05	1e-05	1e-05
F1_604	S577	S990	1e-05	1e-05	1e-05	1e-05	1e-05	1e-05	1e-05	1e-05	0.282706	0.182673	1e-05	1e-05	1e-05	1e-05	1e-05	1e-05	1e-05	1e-05	1e-05	1e-05	1e-05	1e-05	1e-05	1e-05	1e-05	1e-05	1e-05	1e-05	1e-05	1e-05	1e-05	0.53431	1.1e-05	1e-05	1e-05	1e-05	0.036657	1e-05	0.046389	1e-05	1e-05	1e-05	1e-05	0.239744	0.214444	1e-05	1e-05
F1_605	S577	S773	1e-05	1e-05	1e-05	1e-05	1e-05	1e-05	1e-05	1e-05	0.05379	0.424321	1e-05	1e-05	1e-05	1e-05	1e-05	1e-05	1e-05	0.521579	1e-05	1e-05	1e-05	1e-05	1e-05	1e-05	1e-05	1e-05	1e-05	1e-05	1e-05	1e-05	1e-05	1e-05	1e-05	1e-05	1e-05	1e-05	1e-05	1e-05	1e-05	1e-05	1e-05	1e-05	1e-05	0.274597	0.241936	1e-05	1e-05
F1_606	S992	S799	1e-05	1e-05	1e-05	1e-05	1e-05	1e-05	1e-05	1e-05	1e-05	1e-05	1e-05	1e-05	1e-05	1e-05	1e-05	1e-05	1e-05	1e-05	1e-05	1e-05	1e-05	0.482428	1e-05	1e-05	1e-05	1e-05	1e-05	1e-05	1e-05	1e-05	1e-05	1e-05	0.207083	0.310179	1e-05	0.009802	1e-05	1e-05	0.016923	1e-05	1e-05	1e-05	1e-05	1e-05	1e-05	1e-05	1e-05
F1_607	S577	S717	1e-05	1e-05	1e-05	1e-05	1e-05	1e-05	1e-05	1e-05	0.240591	0.300122	1e-05	1e-05	1e-05	1e-05	0.458977	1e-05	1e-05	1e-05	1e-05	1e-05	1e-05	1e-05	1e-05	1e-05	1e-05	1e-05	1e-05	1e-05	1e-05	1e-05	1e-05	1e-05	1e-05	1e-05	1e-05	1e-05	1e-05	1e-05	1e-05	1e-05	1e-05	1e-05	1e-05	0.080449	0.458842	1e-05	1e-05
F1_608	S577	S773	1e-05	1e-05	1e-05	1e-05	1e-05	1e-05	1e-05	1e-05	1e-05	0.492906	1e-05	1e-05	1e-05	1e-05	1e-05	1e-05	1e-05	0.506773	1e-05	1e-05	1e-05	1e-05	1e-05	1e-05	1e-05	1e-05	1e-05	1e-05	1e-05	1e-05	1e-05	1e-05	1e-05	1e-05	1e-05	1e-05	1e-05	1e-05	1e-05	1e-05	1e-05	1e-05	1e-05	0.176385	0.316844	1e-05	1e-05
F1_609	S992	S525	1e-05	1e-05	1e-05	1e-05	1e-05	1e-05	0.501318	1e-05	1e-05	1e-05	1e-05	1e-05	1e-05	1e-05	1e-05	1e-05	1e-05	1e-05	1e-05	1e-05	1e-05	1e-05	1e-05	1e-05	1e-05	1e-05	1e-05	1e-05	1e-05	1e-05	1e-05	1e-05	0.269152	0.229219	1e-05	1e-05	1e-05	1e-05	1e-05	1e-05	1e-05	0.53423	1e-05	1e-05	1e-05	1e-05	1e-05
F1_610	S992	S516	1e-05	1e-05	1e-05	1e-05	0.277119	0.215742	1e-05	1e-05	1e-05	1e-05	1e-05	1e-05	1e-05	1e-05	1e-05	1e-05	1e-05	1e-05	1e-05	1e-05	1e-05	1e-05	1e-05	1e-05	1e-05	1e-05	1e-05	1e-05	1e-05	1e-05	1e-05	1e-05	0.246264	0.260575	1e-05	1e-05	1e-05	1e-05	0.514822	1e-05	1e-05	1e-05	1e-05	1e-05	1e-05	1e-05	1e-05
F1_611	S992	S990	1e-05	1e-05	1e-05	1e-05	1e-05	1e-05	1e-05	1e-05	1e-05	1e-05	1e-05	1e-05	1e-05	1e-05	1e-05	1e-05	1e-05	1e-05	1e-05	1e-05	1e-05	1e-05	1e-05	1e-05	1e-05	1e-05	1e-05	1e-05	1e-05	1e-05	1e-05	0.492629	0.298988	0.208073	1e-05	0.110539	1e-05	1e-05	1e-05	1e-05	1e-05	1e-05	1e-05	1e-05	1e-05	1e-05	1e-05
F1_612	S577	S525	1e-05	1e-05	1e-05	1e-05	1e-05	1e-05	0.509718	1e-05	0.489962	1e-05	1e-05	1e-05	1e-05	1e-05	1e-05	1e-05	1e-05	1e-05	1e-05	1e-05	1e-05	1e-05	1e-05	1e-05	1e-05	1e-05	1e-05	1e-05	1e-05	1e-05	1e-05	1e-05	1e-05	1e-05	1e-05	1e-05	1e-05	1e-05	1e-05	1e-05	1e-05	0.522636	1e-05	0.053455	0.423609	1e-05	1e-05
F1_613	S577	S783	1e-05	1e-05	1e-05	1e-05	1e-05	1e-05	1e-05	1e-05	1e-05	0.520375	1e-05	1e-05	1e-05	1e-05	1e-05	1e-05	1e-05	1e-05	0.479305	1e-05	1e-05	1e-05	1e-05	1e-05	1e-05	1e-05	1e-05	1e-05	1e-05	1e-05	1e-05	1e-05	1e-05	1e-05	1e-05	1e-05	1e-05	1e-05	1e-05	1e-05	1e-05	1e-05	1e-05	0.16062	0.352961	1e-05	1e-05
F1_614	S992	S516	1e-05	1e-05	1e-05	1e-05	0.357329	0.138975	1e-05	1e-05	1e-05	1e-05	1e-05	1e-05	1e-05	1e-05	1e-05	1e-05	1e-05	1e-05	1e-05	1e-05	1e-05	1e-05	1e-05	1e-05	1e-05	1e-05	1e-05	1e-05	1e-05	1e-05	1e-05	1e-05	1e-05	0.503385	1e-05	1e-05	1e-05	1e-05	0.27837	0.278376	1e-05	1e-05	1e-05	1e-05	1e-05	1e-05	1e-05
F1_615	S577	S805	1e-05	1e-05	1e-05	1e-05	1e-05	1e-05	1e-05	1e-05	0.268535	0.229902	1e-05	1e-05	1e-05	1e-05	1e-05	1e-05	1e-05	1e-05	1e-05	1e-05	1e-05	1e-05	0.501253	1e-05	1e-05	1e-05	1e-05	1e-05	1e-05	1e-05	1e-05	1e-05	1e-05	1e-05	1e-05	1e-05	0.008259	1e-05	1e-05	1e-05	1e-05	1e-05	1e-05	0.077764	0.483301	1e-05	1e-05
F1_616	S577	S799	1e-05	1e-05	1e-05	1e-05	1e-05	1e-05	1e-05	1e-05	0.447316	0.012629	1e-05	1e-05	1e-05	1e-05	1e-05	1e-05	1e-05	1e-05	1e-05	1e-05	1.9e-05	0.539736	1e-05	1e-05	1e-05	1e-05	1e-05	1e-05	1e-05	1e-05	1e-05	1e-05	1e-05	1e-05	1e-05	1e-05	1e-05	1e-05	1e-05	1e-05	0.022237	1e-05	1e-05	1e-05	0.445507	1e-05	1e-05
F1_617	S992	S469	1e-05	0.490331	1e-05	1e-05	1e-05	1e-05	1e-05	1e-05	1e-05	1e-05	1e-05	1e-05	1e-05	1e-05	1e-05	1e-05	1e-05	1e-05	1e-05	1e-05	1e-05	1e-05	1e-05	1e-05	1e-05	1e-05	1e-05	1e-05	1e-05	1e-05	1e-05	1e-05	0.256616	0.252743	1e-05	0.327482	0.148339	1e-05	1e-05	1e-05	1e-05	1e-05	1e-05	1e-05	1e-05	1e-05	1e-05
F1_618	S992	S469	1e-05	0.501391	1e-05	1e-05	1e-05	1e-05	1e-05	1e-05	1e-05	1e-05	1e-05	1e-05	1e-05	1e-05	1e-05	1e-05	1e-05	1e-05	1e-05	1e-05	1e-05	1e-05	1e-05	1e-05	1e-05	1e-05	1e-05	1e-05	1e-05	1e-05	1e-05	1e-05	0.366721	0.131577	1e-05	0.45212	0.085141	1e-05	1e-05	1e-05	1e-05	1e-05	1e-05	1e-05	1e-05	1e-05	1e-05
F1_619	S577	S525	1e-05	1e-05	1e-05	1e-05	1e-05	1e-05	0.522554	1e-05	0.264591	0.212545	1e-05	1e-05	1e-05	1e-05	1e-05	1e-05	1e-05	1e-05	1e-05	1e-05	1e-05	1e-05	1e-05	1e-05	1e-05	1e-05	1e-05	1e-05	1e-05	1e-05	1e-05	1e-05	1e-05	1e-05	1e-05	1e-05	1e-05	1e-05	1e-05	1e-05	1e-05	0.486356	1e-05	0.037079	0.439785	1e-05	1e-05
F1_620	S992	S990	1e-05	1e-05	1e-05	1e-05	1e-05	1e-05	1e-05	1e-05	1e-05	1e-05	1e-05	1e-05	1e-05	1e-05	1e-05	1e-05	1e-05	1e-05	1e-05	1e-05	1e-05	1e-05	1e-05	1e-05	1e-05	1e-05	1e-05	1e-05	1e-05	1e-05	1e-05	0.489337	0.075193	0.43516	1.2e-05	1e-05	1e-05	1e-05	1e-05	1e-05	1e-05	1e-05	1e-05	1e-05	1e-05	1e-05	1e-05
F1_621	S790	S799	1e-05	1e-05	1e-05	1e-05	1e-05	1e-05	1e-05	1e-05	1e-05	1e-05	1e-05	1e-05	1e-05	1e-05	1e-05	1e-05	1e-05	1e-05	1e-05	0.454602	1e-05	0.545078	1e-05	1e-05	1e-05	1e-05	1e-05	1e-05	1e-05	1e-05	1e-05	1e-05	1e-05	1e-05	1e-05	1e-05	1e-05	1e-05	1e-05	1e-05	1e-05	1e-05	1e-05	1e-05	1e-05	1e-05	1e-05
F1_622	S577	S807	1e-05	1e-05	1e-05	1e-05	1e-05	1e-05	1e-05	1e-05	0.409017	0.09064	1e-05	1e-05	1e-05	1e-05	1e-05	1e-05	1e-05	1e-05	1e-05	1e-05	1e-05	1e-05	1e-05	1e-05	0.500033	1e-05	1e-05	1e-05	1e-05	1e-05	1e-05	1e-05	1e-05	1e-05	1e-05	1e-05	1e-05	1e-05	1e-05	1e-05	1e-05	1e-05	1e-05	1e-05	0.481767	1e-05	1e-05
F1_623	S992	S799	1e-05	1e-05	1e-05	1.3e-05	1e-05	1e-05	1e-05	1e-05	1e-05	1e-05	1e-05	1e-05	1e-05	1e-05	1e-05	1e-05	1e-05	1e-05	1e-05	1e-05	1.3e-05	0.490249	1e-05	1e-05	1e-05	1e-05	1e-05	1e-05	1e-05	1e-05	1e-05	1e-05	0.509424	1e-05	1e-05	1e-05	1e-05	1e-05	1e-05	1e-05	1e-05	1e-05	1e-05	1e-05	1e-05	1e-05	1e-05
F1_624	S577	S516	1e-05	1e-05	1e-05	1e-05	0.116385	0.382381	1e-05	1e-05	0.22812	0.272814	1e-05	1e-05	1e-05	1e-05	1e-05	1e-05	1e-05	1e-05	1e-05	1e-05	1e-05	1e-05	1e-05	1e-05	1e-05	1e-05	1e-05	1e-05	1e-05	1e-05	1e-05	1e-05	1e-05	1e-05	1e-05	1e-05	1e-05	1e-05	1e-05	0.303833	0.181906	1e-05	1e-05	0.073556	0.440414	1e-05	1e-05
F1_625	S577	S876	1e-05	1e-05	1e-05	1e-05	1e-05	1e-05	1e-05	1e-05	1e-05	0.499279	1e-05	1e-05	1e-05	1e-05	1e-05	1e-05	1e-05	1e-05	1e-05	1e-05	1e-05	1e-05	1e-05	1e-05	1e-05	1e-05	1e-05	0.500401	1e-05	1e-05	1e-05	1e-05	1e-05	1e-05	1e-05	1e-05	1e-05	1e-05	1e-05	1e-05	1e-05	1e-05	1e-05	0.201587	0.295289	1e-05	1e-05
F1_626	S577	S516	1e-05	1e-05	1e-05	1e-05	0.357374	0.135993	1e-05	1e-05	0.438159	0.068166	1e-05	1e-05	1e-05	1e-05	1e-05	1e-05	1e-05	1e-05	1e-05	1e-05	1e-05	1e-05	1e-05	1e-05	1e-05	1e-05	1e-05	1.7e-05	1e-05	1e-05	1e-05	1e-05	1e-05	1e-05	1e-05	1e-05	1e-05	1e-05	0.162214	0.333728	0.022227	1e-05	1e-05	0.032653	0.448898	1e-05	1e-05
F1_627	S992	S717	1e-05	1e-05	1e-05	1e-05	1e-05	1e-05	1.2e-05	1e-05	1e-05	1e-05	1e-05	1e-05	1e-05	1e-05	0.506934	1e-05	1e-05	1e-05	1e-05	1e-05	1e-05	1e-05	1e-05	1e-05	1e-05	1e-05	1e-05	1e-05	1e-05	1e-05	1e-05	1e-05	1e-05	0.492744	1e-05	1e-05	1e-05	1e-05	1e-05	1e-05	1e-05	1e-05	1e-05	1e-05	1e-05	1e-05	1e-05
F1_628	S577	S702	1e-05	1e-05	1e-05	1e-05	1e-05	1e-05	1e-05	1e-05	0.213712	0.290496	1e-05	1e-05	1e-05	0.495482	1e-05	1e-05	1e-05	1e-05	1e-05	1e-05	1e-05	1e-05	1e-05	1e-05	1e-05	1e-05	1e-05	1e-05	1e-05	1e-05	1e-05	1e-05	1e-05	1e-05	1e-05	1e-05	1e-05	1e-05	1e-05	1e-05	1e-05	1e-05	1e-05	0.071133	0.444458	1e-05	1e-05
F1_629	S577	S702	1e-05	1e-05	1e-05	1e-05	1e-05	1e-05	1e-05	1e-05	0.477053	1e-05	1e-05	1e-05	1e-05	0.522627	1e-05	1e-05	1e-05	1e-05	1e-05	1e-05	1e-05	1e-05	1e-05	1e-05	1e-05	1e-05	1e-05	1e-05	1e-05	1e-05	1e-05	1e-05	1e-05	1e-05	1e-05	1e-05	1e-05	1e-05	1e-05	1e-05	1e-05	1e-05	1e-05	0.142449	0.334261	1e-05	1e-05
F1_630	S577	S525	1e-05	1e-05	1e-05	1e-05	1e-05	1e-05	0.524331	1e-05	0.067964	0.407395	1e-05	1e-05	1e-05	1e-05	1e-05	1e-05	1e-05	1e-05	1e-05	1e-05	1e-05	1e-05	1e-05	1e-05	1e-05	1e-05	1e-05	1e-05	1e-05	1e-05	1e-05	1e-05	1e-05	1e-05	1e-05	1e-05	1e-05	1e-05	1e-05	1e-05	1e-05	0.499072	1e-05	0.173127	0.327499	1e-05	1e-05
F1_631	S577	S783	1e-05	1e-05	1e-05	1e-05	1e-05	1e-05	1e-05	1e-05	0.355711	0.138922	1e-05	1e-05	1e-05	1e-05	1e-05	1e-05	1e-05	1e-05	0.505057	1e-05	1e-05	1e-05	1e-05	1e-05	1e-05	1e-05	1e-05	1e-05	1e-05	1e-05	1e-05	1e-05	1e-05	1e-05	1e-05	1e-05	1e-05	1e-05	1e-05	1e-05	1e-05	1e-05	1e-05	0.10801	0.388896	1e-05	1e-05
F1_632	S577	S828	1e-05	1e-05	1e-05	1e-05	1e-05	1e-05	1e-05	1e-05	0.244233	0.260375	1e-05	1e-05	1e-05	1e-05	1e-05	1e-05	1e-05	1e-05	1e-05	1e-05	1e-05	1e-05	1e-05	1e-05	1e-05	1e-05	0.495083	1e-05	1e-05	1e-05	1e-05	1e-05	1e-05	1e-05	1e-05	1e-05	1e-05	1e-05	1e-05	1e-05	1e-05	1e-05	1e-05	0.148936	0.410823	1e-05	1e-05
F1_633	S577	S516	1e-05	1e-05	1e-05	1e-05	0.520062	1e-05	1e-05	1e-05	1e-05	0.479618	1e-05	1e-05	1e-05	1e-05	1e-05	1e-05	1e-05	1e-05	1e-05	1e-05	1e-05	1e-05	1e-05	1e-05	1e-05	1e-05	1e-05	1e-05	1e-05	1e-05	1e-05	1e-05	1e-05	1e-05	1e-05	1e-05	1e-05	1e-05	0.372019	0.15459	1e-05	1e-05	1e-05	0.165466	0.307634	1e-05	1e-05
F1_634	S790	S805	1e-05	1e-05	1e-05	1e-05	1e-05	1e-05	1e-05	1e-05	1e-05	1e-05	1e-05	1e-05	1e-05	1e-05	1e-05	1e-05	1e-05	1e-05	1e-05	1e-05	0.501789	1e-05	1e-05	0.497891	1e-05	1e-05	1e-05	1e-05	1e-05	1e-05	1e-05	1e-05	1e-05	1e-05	1e-05	1e-05	1e-05	1e-05	1e-05	0.001051	1e-05	1e-05	1e-05	1e-05	1e-05	1e-05	1e-05
F1_635	S790	S876	1e-05	1e-05	1e-05	1e-05	1e-05	1e-05	1e-05	1e-05	1e-05	1e-05	1e-05	1e-05	1e-05	1e-05	1e-05	1e-05	1e-05	1e-05	1e-05	0.048535	0.443508	1e-05	1e-05	1e-05	1e-05	1e-05	1e-05	0.507647	1e-05	1e-05	1e-05	1e-05	1e-05	1e-05	1e-05	1e-05	1e-05	1e-05	1e-05	1e-05	1e-05	1e-05	1e-05	0.026622	1e-05	1e-05	1e-05
F1_636	S376	S717	0.508468	1e-05	1e-05	1e-05	1e-05	1e-05	1e-05	1e-05	1e-05	1e-05	1e-05	1e-05	1e-05	1e-05	0.491212	1e-05	1e-05	1e-05	1e-05	1e-05	1e-05	1e-05	1e-05	1e-05	1e-05	1e-05	1e-05	1e-05	1e-05	1e-05	1e-05	1e-05	1e-05	1e-05	0.505475	1e-05	1e-05	1e-05	1e-05	1e-05	1e-05	1e-05	1e-05	1e-05	1e-05	1e-05	1e-05
F1_637	S790	S828	1e-05	1e-05	1e-05	1e-05	1e-05	1e-05	1e-05	1e-05	1e-05	1e-05	1e-05	1e-05	1e-05	1e-05	1e-05	1e-05	1e-05	1e-05	1e-05	1e-05	0.508905	1e-05	1e-05	1e-05	1e-05	1e-05	0.490775	1e-05	1e-05	1e-05	1e-05	1e-05	1e-05	1e-05	1e-05	1e-05	1e-05	1e-05	1e-05	1e-05	1e-05	1e-05	1e-05	1e-05	1e-05	1e-05	1e-05
F1_638	S790	S799	1e-05	1e-05	1e-05	1e-05	1e-05	1e-05	1e-05	1e-05	1e-05	1e-05	1e-05	1e-05	1e-05	1e-05	1e-05	1e-05	1e-05	1e-05	1e-05	0.249308	0.243289	0.507093	1e-05	1e-05	1e-05	1e-05	1e-05	1e-05	1e-05	1e-05	1e-05	1e-05	1e-05	1e-05	1e-05	1e-05	1e-05	1e-05	1e-05	1e-05	1e-05	1e-05	1e-05	1e-05	1e-05	1e-05	1e-05
F1_639	S376	S589	0.526628	1e-05	1.1e-05	1e-05	1e-05	1e-05	1e-05	1e-05	1e-05	1e-05	0.473051	1e-05	1e-05	1e-05	1e-05	1e-05	1e-05	1e-05	1e-05	1e-05	1e-05	1e-05	1e-05	1e-05	1e-05	1e-05	1e-05	1e-05	1e-05	1e-05	1e-05	1e-05	1e-05	1e-05	0.585287	1e-05	1e-05	1e-05	1e-05	1e-05	1e-05	1e-05	1e-05	1e-05	1e-05	0.414403	1e-05
F1_640	S790	S828	1e-05	1e-05	1e-05	1e-05	1e-05	1e-05	1e-05	1e-05	1e-05	1e-05	1e-05	1e-05	1e-05	1e-05	1e-05	1e-05	1e-05	1e-05	1e-05	0.070943	0.411628	1e-05	1e-05	1e-05	1e-05	1e-05	0.517119	1e-05	1e-05	1e-05	1e-05	1e-05	1e-05	1e-05	1e-05	1e-05	1e-05	1e-05	1e-05	1e-05	1e-05	1e-05	1e-05	0.124341	1e-05	1e-05	1e-05
F1_641	S790	S783	1e-05	1e-05	1e-05	1e-05	1e-05	1e-05	1e-05	1e-05	1e-05	1e-05	1e-05	1e-05	1e-05	1e-05	1e-05	1e-05	1e-05	1e-05	0.51246	0.437553	0.049677	1e-05	1e-05	1e-05	1e-05	1e-05	1e-05	1e-05	1e-05	1e-05	1e-05	1e-05	1e-05	1e-05	1e-05	1e-05	1e-05	1e-05	1e-05	1e-05	1e-05	1e-05	1e-05	1e-05	1e-05	1e-05	1e-05
F1_642	S376	S516	0.508818	1.5e-05	1e-05	1e-05	0.448584	0.042281	1e-05	1e-05	1e-05	1e-05	1e-05	1e-05	1e-05	1e-05	1e-05	1e-05	1e-05	1e-05	1e-05	1e-05	1e-05	1e-05	1e-05	1e-05	1e-05	1e-05	1e-05	1e-05	1e-05	1e-05	1e-05	1e-05	1.2e-05	1e-05	0.490705	1e-05	1e-05	1e-05	0.087145	0.276303	0.145557	1e-05	1e-05	1e-05	1e-05	1e-05	1e-05
F1_643	S790	S990	1e-05	1e-05	1e-05	1e-05	1.1e-05	1e-05	1e-05	1e-05	1e-05	1e-05	1e-05	1e-05	1e-05	1e-05	1e-05	1e-05	1e-05	1e-05	1e-05	0.099203	0.369777	1e-05	1e-05	1e-05	1e-05	1e-05	1e-05	1e-05	1e-05	1e-05	1e-05	0.53071	1e-05	1e-05	1e-05	1e-05	1e-05	1e-05	0.049176	0.019023	1e-05	1e-05	1e-05	1e-05	1e-05	1e-05	1e-05
F1_644	S790	S976	1e-05	1e-05	1e-05	1e-05	1e-05	1e-05	1e-05	1e-05	1e-05	1e-05	1e-05	1e-05	1e-05	1e-05	1e-05	1e-05	1e-05	1e-05	1e-05	0.131014	0.344091	1e-05	1e-05	1e-05	1e-05	1e-05	1e-05	1e-05	1e-05	0.524585	1e-05	1e-05	1e-05	1e-05	1e-05	1e-05	1e-05	1e-05	1.3e-05	1e-05	1e-05	1e-05	1e-05	1e-05	1e-05	1e-05	1e-05
F1_645	S790	S717	1e-05	1e-05	1e-05	1e-05	1e-05	1e-05	1e-05	1e-05	1e-05	1e-05	1e-05	1e-05	1e-05	1e-05	0.509962	1e-05	1e-05	1e-05	1e-05	0.214947	0.274781	1e-05	1e-05	1e-05	1e-05	1e-05	1e-05	1e-05	1e-05	1e-05	1e-05	1e-05	1e-05	1e-05	1e-05	1e-05	1e-05	1e-05	1e-05	1e-05	1e-05	1e-05	1e-05	1e-05	1e-05	1e-05	1e-05
F1_646	S790	S525	1e-05	1e-05	1e-05	1e-05	1e-05	1e-05	0.516327	1e-05	1e-05	1e-05	1e-05	1e-05	1e-05	1e-05	1e-05	1e-05	1e-05	1e-05	1e-05	0.077223	0.40614	1e-05	1e-05	1e-05	1e-05	1e-05	1e-05	1e-05	1e-05	1e-05	1e-05	1e-05	1e-05	1e-05	1e-05	1e-05	1e-05	1e-05	1e-05	1e-05	1e-05	0.514323	1e-05	1e-05	1e-05	1e-05	1e-05
F1_647	S790	S811	1e-05	1e-05	1e-05	1e-05	1e-05	1e-05	1e-05	1e-05	1e-05	1e-05	1e-05	1e-05	1e-05	1e-05	1e-05	1e-05	1e-05	1e-05	1e-05	0.367363	0.15398	1e-05	1e-05	1e-05	1e-05	0.478348	1e-05	1e-05	1e-05	1e-05	1e-05	1e-05	1e-05	1e-05	1e-05	1e-05	1e-05	1e-05	1e-05	1e-05	1e-05	1e-05	1e-05	1e-05	1e-05	1e-05	1e-05
F1_648	S376	S876	0.480869	1e-05	1e-05	1e-05	1e-05	1e-05	1e-05	1e-05	1e-05	1e-05	1e-05	1e-05	1e-05	1e-05	1e-05	1e-05	1e-05	1e-05	1e-05	1e-05	1e-05	1e-05	1e-05	1e-05	1e-05	1e-05	1e-05	0.518811	1e-05	1e-05	1e-05	1e-05	1e-05	1e-05	0.480284	1e-05	1e-05	1e-05	1e-05	1e-05	1e-05	0.042804	1e-05	1e-05	1e-05	1e-05	1e-05
F1_649	S790	S828	1e-05	1e-05	1e-05	1e-05	1e-05	1e-05	1e-05	1e-05	1e-05	1e-05	1e-05	1e-05	1e-05	1e-05	1e-05	1e-05	1e-05	1e-05	1e-05	0.18277	0.318765	1e-05	1e-05	1e-05	1e-05	1e-05	0.498155	1e-05	1e-05	1e-05	1e-05	1e-05	1e-05	1e-05	1e-05	1e-05	1e-05	1e-05	1e-05	1e-05	1e-05	1e-05	1e-05	1e-05	1e-05	1e-05	1e-05
F1_650	S790	S516	1e-05	1e-05	1e-05	1e-05	0.473024	1e-05	1e-05	1e-05	1e-05	1e-05	1e-05	1e-05	1e-05	1e-05	1e-05	1e-05	1e-05	1e-05	1e-05	1e-05	0.526656	1e-05	1e-05	1e-05	1e-05	1e-05	1e-05	1e-05	1e-05	1e-05	1e-05	1e-05	1e-05	1e-05	1e-05	1e-05	1e-05	1e-05	1e-05	0.451023	1e-05	1e-05	1e-05	1e-05	1e-05	1e-05	1e-05
F1_651	S790	S799	1e-05	1e-05	1e-05	1.4e-05	1e-05	1e-05	1e-05	1e-05	1e-05	1e-05	1e-05	1e-05	1e-05	1e-05	1e-05	1e-05	1e-05	1e-05	1e-05	0.076906	0.435824	0.486956	1e-05	1e-05	1e-05	1e-05	1e-05	1e-05	1e-05	1e-05	1e-05	1e-05	1e-05	1e-05	1e-05	1e-05	1e-05	1e-05	1e-05	1.2e-05	1e-05	1e-05	1.1e-05	1e-05	1e-05	1e-05	1e-05
F1_652	S376	S469	0.506618	0.493061	1e-05	1e-05	1e-05	1e-05	1e-05	1e-05	1e-05	1e-05	1e-05	1e-05	1e-05	1e-05	1e-05	1e-05	1.1e-05	1e-05	1e-05	1e-05	1e-05	1e-05	1e-05	1e-05	1e-05	1e-05	1e-05	1e-05	1e-05	1e-05	1e-05	1e-05	1e-05	1e-05	0.489063	0.181541	0.329095	1e-05	1e-05	1e-05	1e-05	1e-05	1e-05	1e-05	1e-05	1e-05	1e-05
F1_653	S376	S717	0.491654	1e-05	1e-05	1e-05	1e-05	1e-05	1e-05	1e-05	1e-05	1e-05	1e-05	1e-05	1e-05	1e-05	0.508026	1e-05	1e-05	1e-05	1e-05	1e-05	1e-05	1e-05	1e-05	1e-05	1e-05	1e-05	1e-05	1e-05	1e-05	1e-05	1e-05	1e-05	1e-05	1e-05	0.440128	1e-05	1e-05	1e-05	1e-05	1e-05	1e-05	1e-05	1e-05	1e-05	1e-05	1e-05	1e-05
F1_654	S376	S986	0.458758	1e-05	1e-05	1e-05	1.1e-05	1e-05	1e-05	1e-05	1e-05	1e-05	1e-05	1e-05	1e-05	1e-05	1e-05	1e-05	1e-05	1e-05	1e-05	1e-05	1e-05	1e-05	1e-05	1e-05	1e-05	1e-05	1e-05	1e-05	1e-05	1e-05	0.540921	1e-05	1e-05	1e-05	0.430108	1e-05	1e-05	1e-05	1e-05	1e-05	1e-05	1e-05	1e-05	1e-05	1e-05	0.004894	1e-05
F1_655	S790	S828	1e-05	1e-05	1e-05	1e-05	1e-05	1e-05	1e-05	1e-05	1e-05	1e-05	1e-05	1e-05	1e-05	1e-05	1e-05	1e-05	1e-05	1e-05	1e-05	0.5071	1e-05	1e-05	1e-05	1e-05	1e-05	1e-05	0.492573	1e-05	1e-05	1e-05	1e-05	1e-05	1e-05	1.7e-05	1e-05	1e-05	1e-05	1e-05	1e-05	1e-05	1e-05	1e-05	1e-05	1e-05	1e-05	1e-05	1e-05
F1_656	S790	S990	1e-05	1e-05	1e-05	1e-05	1e-05	1e-05	1e-05	1e-05	1e-05	1e-05	1e-05	1e-05	1e-05	1e-05	1e-05	1e-05	1e-05	1e-05	1e-05	0.479941	0.030599	1e-05	1e-05	1e-05	1e-05	1e-05	1e-05	1e-05	1e-05	1e-05	1e-05	0.48915	1e-05	1e-05	1e-05	1e-05	1e-05	1e-05	0.052468	1e-05	1e-05	1e-05	1e-05	1e-05	1e-05	1e-05	1e-05
F1_657	S790	S516	1e-05	1e-05	1e-05	1e-05	0.523814	1e-05	1e-05	1e-05	1e-05	1e-05	1e-05	1e-05	1e-05	1e-05	1e-05	1e-05	1e-05	1e-05	1e-05	0.475866	1e-05	1e-05	1e-05	1e-05	1e-05	1e-05	1e-05	1e-05	1e-05	1e-05	1e-05	1e-05	1e-05	1e-05	1e-05	1e-05	1e-05	1e-05	0.068777	0.455215	1e-05	1e-05	1e-05	1e-05	1e-05	1e-05	1e-05
F1_658	S790	S717	1e-05	1e-05	1e-05	1e-05	1e-05	1e-05	1e-05	1e-05	1e-05	1e-05	1e-05	1e-05	1e-05	1e-05	0.51968	1e-05	1e-05	1e-05	1e-05	0.21957	0.26044	1e-05	1e-05	1e-05	1e-05	1e-05	1e-05	1e-05	1e-05	1e-05	1e-05	1e-05	1e-05	1e-05	1e-05	1e-05	1e-05	1e-05	1e-05	1e-05	1e-05	1e-05	1e-05	0.078823	1e-05	1e-05	1e-05
F1_659	S790	S799	1e-05	1e-05	1e-05	1e-05	1e-05	1e-05	1e-05	1e-05	1e-05	1e-05	1e-05	1e-05	1e-05	1e-05	1e-05	1e-05	1e-05	1e-05	1e-05	1e-05	0.513341	0.486339	1e-05	1e-05	1e-05	1e-05	1e-05	1e-05	1e-05	1e-05	1e-05	1e-05	1e-05	1e-05	1e-05	1e-05	1e-05	1e-05	1e-05	1e-05	1e-05	1e-05	1e-05	1e-05	1e-05	1e-05	1e-05
F1_660	S790	S702	1e-05	1e-05	1.5e-05	1e-05	1e-05	1e-05	1e-05	1e-05	1e-05	1e-05	1.1e-05	1e-05	1e-05	0.410543	1e-05	1e-05	1e-05	1e-05	1e-05	0.325991	0.263143	1e-05	1e-05	1e-05	1e-05	1e-05	1e-05	1e-05	1e-05	1.7e-05	1e-05	1e-05	1e-05	1e-05	1e-05	1e-05	1e-05	1e-05	1e-05	1e-05	1e-05	1e-05	1e-05	1e-05	1e-05	1e-05	1e-05
F1_661	S790	S799	1e-05	1e-05	1e-05	1e-05	1e-05	1e-05	1e-05	1e-05	1e-05	1e-05	1e-05	1e-05	1e-05	1e-05	1e-05	1e-05	1e-05	1e-05	1e-05	0.396673	0.103142	0.499874	1e-05	1e-05	1e-05	1e-05	1e-05	1e-05	1e-05	1e-05	1e-05	1e-05	1e-05	1e-05	1e-05	1e-05	1e-05	1e-05	1e-05	1e-05	1e-05	1e-05	1e-05	0.036745	1e-05	1e-05	1e-05
F1_662	S376	S516	0.500433	1e-05	1e-05	1e-05	0.246541	0.252716	1e-05	1e-05	1e-05	1e-05	1e-05	1e-05	1e-05	1e-05	1e-05	1e-05	1e-05	1e-05	1e-05	1e-05	1e-05	1e-05	1e-05	1e-05	1e-05	1e-05	1e-05	1e-05	1e-05	1e-05	1e-05	1e-05	1e-05	1e-05	0.504653	1e-05	1e-05	1e-05	0.495037	1e-05	1e-05	1e-05	1e-05	1e-05	1e-05	1e-05	1e-05
F1_663	S376	S589	0.502365	1e-05	1e-05	1e-05	1e-05	1e-05	1e-05	1e-05	1e-05	1e-05	0.497315	1e-05	1e-05	1e-05	1e-05	1e-05	1e-05	1e-05	1e-05	1e-05	1e-05	1e-05	1e-05	1e-05	1e-05	1e-05	1e-05	1e-05	1e-05	1e-05	1e-05	1e-05	1e-05	1e-05	0.474581	1e-05	1e-05	1e-05	1e-05	1e-05	1e-05	1e-05	1e-05	1e-05	1e-05	0.501005	1e-05
F1_664	S790	S516	1e-05	1e-05	1e-05	1e-05	0.125568	0.336701	1e-05	1e-05	1e-05	1e-05	1e-05	1e-05	1e-05	1e-05	1e-05	1e-05	1e-05	1e-05	1e-05	0.373109	0.110198	1e-05	1e-05	0.054134	1e-05	1e-05	1e-05	1e-05	1e-05	1e-05	1e-05	1e-05	1e-05	1e-05	1e-05	1e-05	1e-05	1e-05	0.034205	0.187085	0.228185	1e-05	1e-05	1e-05	1e-05	0.018899	1e-05
F1_665	S790	S783	1e-05	1e-05	1e-05	1e-05	1e-05	1e-05	1e-05	1e-05	1e-05	1e-05	1e-05	1e-05	1e-05	1e-05	1e-05	1e-05	1e-05	1e-05	0.494858	1e-05	0.504822	1e-05	1e-05	1e-05	1e-05	1e-05	1e-05	1e-05	1e-05	1e-05	1e-05	1e-05	1e-05	1e-05	1e-05	1e-05	1e-05	1e-05	1e-05	1e-05	1e-05	1e-05	1e-05	0.038107	1e-05	1e-05	1e-05
F1_666	S790	S976	1e-05	1e-05	1e-05	1e-05	1e-05	1e-05	1e-05	1e-05	1e-05	1e-05	1e-05	1e-05	1e-05	1e-05	1e-05	1e-05	1e-05	1e-05	1e-05	1e-05	0.482206	1e-05	1e-05	1e-05	1e-05	1e-05	1e-05	1.2e-05	1e-05	0.517472	1e-05	1e-05	1e-05	1e-05	1e-05	1e-05	1e-05	1e-05	1e-05	1e-05	1e-05	1e-05	1e-05	1e-05	1e-05	1e-05	1e-05
F1_667	S790	S469	1e-05	0.519892	1e-05	1e-05	1e-05	1e-05	1e-05	1e-05	1e-05	1e-05	1e-05	1e-05	1e-05	1e-05	1e-05	1e-05	1e-05	1e-05	1e-05	0.339545	0.140253	1e-05	1e-05	1e-05	1e-05	1e-05	1e-05	1e-05	1e-05	1e-05	1e-05	1e-05	1e-05	1e-05	1e-05	0.359848	0.166754	1e-05	1e-05	1e-05	0.000729	1e-05	1e-05	1e-05	1e-05	1e-05	1e-05
F1_668	S790	S805	1e-05	1e-05	1e-05	1e-05	1e-05	1e-05	1e-05	1e-05	1e-05	1e-05	1e-05	1e-05	1e-05	1e-05	1e-05	1e-05	1e-05	1e-05	1e-05	0.137638	0.356922	1e-05	0.267126	0.238013	1e-05	1e-05	1e-05	1e-05	1e-05	1e-05	1e-05	1e-05	1e-05	1e-05	1e-05	1e-05	1e-05	1e-05	1e-05	1e-05	0.04406	1e-05	1e-05	0.026982	1e-05	1e-05	1e-05
F1_669	S376	S525	0.49373	1e-05	1e-05	1e-05	1e-05	1e-05	0.50595	1e-05	1e-05	1e-05	1e-05	1e-05	1e-05	1e-05	1e-05	1e-05	1e-05	1e-05	1e-05	1e-05	1e-05	1e-05	1e-05	1e-05	1e-05	1e-05	1e-05	1e-05	1e-05	1e-05	1e-05	1e-05	1e-05	1e-05	0.47895	1e-05	1e-05	1e-05	1e-05	1e-05	1e-05	0.52074	1e-05	1e-05	1e-05	1e-05	1e-05
F1_670	S790	S661	1e-05	1e-05	1e-05	1e-05	1e-05	1e-05	1e-05	1e-05	1e-05	1e-05	1e-05	1e-05	0.519431	1e-05	1e-05	1e-05	1e-05	1e-05	1e-05	0.101614	0.378642	1e-05	1e-05	1e-05	1e-05	1e-05	1e-05	1e-05	1e-05	1e-05	1e-05	1.4e-05	1e-05	1e-05	1e-05	1e-05	1e-05	1e-05	1e-05	1e-05	1e-05	1e-05	1e-05	1e-05	1e-05	1e-05	1e-05
F1_671	S790	S828	1e-05	1e-05	1e-05	1e-05	1e-05	1e-05	1e-05	1e-05	1e-05	1e-05	1e-05	1e-05	1e-05	1e-05	1e-05	1e-05	1e-05	1e-05	1e-05	1e-05	0.481382	1e-05	1e-05	1e-05	1e-05	1e-05	0.518298	1e-05	1e-05	1e-05	1e-05	1e-05	1e-05	1e-05	1e-05	1e-05	1e-05	1e-05	1e-05	1e-05	1e-05	1e-05	1e-05	1e-05	1e-05	1e-05	1e-05
F1_672	S959	S783	1e-05	1e-05	1e-05	1e-05	1e-05	1e-05	1e-05	1e-05	1e-05	1e-05	1e-05	1e-05	1e-05	1e-05	1e-05	1e-05	1e-05	1e-05	0.485033	1e-05	1e-05	1e-05	1e-05	1e-05	1e-05	1e-05	1e-05	1e-05	0.514647	1e-05	1e-05	1e-05	1e-05	1e-05	1e-05	1e-05	1e-05	1e-05	1e-05	1e-05	1e-05	1e-05	1e-05	1e-05	1e-05	1e-05	1e-05
F1_673	S614	S783	1e-05	1e-05	1e-05	1e-05	1e-05	1e-05	1e-05	1e-05	1e-05	1e-05	1e-05	0.485755	1e-05	1e-05	1e-05	1e-05	1e-05	1e-05	0.513925	1e-05	1e-05	1e-05	1e-05	1e-05	1e-05	1e-05	1e-05	1e-05	1e-05	1e-05	1e-05	1e-05	1e-05	1e-05	1e-05	1e-05	1e-05	1e-05	1e-05	1e-05	1e-05	1e-05	1e-05	1e-05	1e-05	1e-05	0.513175
F1_674	S614	S990	1e-05	1e-05	1e-05	1e-05	1e-05	1e-05	1e-05	1e-05	1e-05	1e-05	1e-05	0.508836	1e-05	1e-05	1e-05	1e-05	1e-05	1e-05	1e-05	1e-05	1e-05	1e-05	1e-05	1e-05	1e-05	1e-05	1e-05	1e-05	1e-05	1e-05	1e-05	0.490844	1e-05	1e-05	1e-05	1e-05	1e-05	1e-05	1e-05	1e-05	1e-05	1e-05	1e-05	1e-05	1e-05	1e-05	0.504656
F1_675	S753	S525	1e-05	1e-05	1e-05	1e-05	1e-05	1e-05	0.525949	1e-05	1e-05	1e-05	1e-05	1e-05	1e-05	1e-05	1e-05	1e-05	0.473731	1e-05	1e-05	1e-05	1e-05	1e-05	1e-05	1e-05	1e-05	1e-05	1e-05	1e-05	1e-05	1e-05	1e-05	1e-05	1e-05	1e-05	1e-05	1e-05	1e-05	1e-05	1e-05	1e-05	1e-05	0.516164	1e-05	1e-05	1e-05	1e-05	1e-05
F1_676	S614	S661	1e-05	1e-05	1e-05	1e-05	1e-05	1e-05	1e-05	1e-05	1e-05	1e-05	1e-05	0.48951	0.51017	1e-05	1e-05	1e-05	1e-05	1e-05	1e-05	1e-05	1e-05	1e-05	1e-05	1e-05	1e-05	1e-05	1e-05	1e-05	1e-05	1e-05	1e-05	1e-05	1e-05	1e-05	1e-05	1e-05	1e-05	1e-05	1e-05	1e-05	1e-05	1e-05	1e-05	1e-05	1e-05	1e-05	0.458883
F1_677	S614	S516	1e-05	1e-05	1e-05	1e-05	1e-05	0.40928	1e-05	1e-05	1e-05	1e-05	1e-05	0.5904	1e-05	1e-05	1e-05	1e-05	1e-05	1e-05	1e-05	1e-05	1e-05	1e-05	1e-05	1e-05	1e-05	1e-05	1e-05	1e-05	1e-05	1e-05	1e-05	1e-05	1e-05	1e-05	1e-05	1e-05	1e-05	1e-05	1e-05	1e-05	0.408622	1e-05	1e-05	1e-05	1e-05	1e-05	0.591068
F1_678	S614	S702	1e-05	1e-05	1e-05	1e-05	1e-05	1e-05	1e-05	1e-05	1e-05	1e-05	1e-05	0.508759	1e-05	0.490921	1e-05	1e-05	1e-05	1e-05	1e-05	1e-05	1e-05	1e-05	1e-05	1e-05	1e-05	1e-05	1e-05	1e-05	1e-05	1e-05	1e-05	1e-05	1e-05	1e-05	1e-05	1e-05	1e-05	1e-05	1e-05	1e-05	1e-05	1.8e-05	1e-05	1e-05	1e-05	1e-05	0.510711
F1_679	S614	S773	1e-05	1e-05	1e-05	1e-05	1e-05	1e-05	1e-05	1e-05	1e-05	1e-05	1e-05	0.498648	1e-05	1e-05	1e-05	1e-05	1e-05	0.501032	1e-05	1e-05	1e-05	1e-05	1e-05	1e-05	1e-05	1e-05	1e-05	1e-05	1e-05	1e-05	1e-05	1e-05	1e-05	1e-05	1e-05	1e-05	1e-05	1e-05	1e-05	1e-05	1e-05	1e-05	1e-05	1e-05	1e-05	1e-05	0.466398
F1_680	S614	S990	1e-05	1e-05	1e-05	1e-05	1e-05	1e-05	1e-05	1e-05	1e-05	1e-05	1e-05	0.45293	1e-05	1e-05	1e-05	1e-05	1e-05	1e-05	1e-05	1e-05	1e-05	1e-05	1e-05	1.2e-05	1e-05	1e-05	1e-05	1e-05	1e-05	1e-05	1e-05	0.546748	1e-05	1e-05	1e-05	1e-05	1e-05	1e-05	0.025628	1e-05	1e-05	1e-05	1e-05	1e-05	1e-05	1e-05	0.433963
F1_681	S548	S799	1e-05	1e-05	1e-05	1e-05	1e-05	1e-05	1e-05	0.479624	1e-05	1e-05	1e-05	1e-05	1e-05	1e-05	1e-05	1e-05	1e-05	1e-05	1e-05	1e-05	1e-05	0.520056	1e-05	1e-05	1e-05	1e-05	1e-05	1e-05	1e-05	1e-05	1e-05	1e-05	1e-05	1e-05	1e-05	1e-05	1e-05	1e-05	1e-05	1e-05	1e-05	1e-05	0.460937	1e-05	1e-05	1e-05	1e-05
F1_682	S470	S990	1e-05	1e-05	0.48367	1e-05	1e-05	1e-05	1e-05	1e-05	1e-05	1e-05	1e-05	1e-05	1e-05	1e-05	1e-05	1e-05	1e-05	1e-05	1e-05	1e-05	1e-05	1e-05	1e-05	1e-05	1e-05	1e-05	1e-05	1e-05	1e-05	1e-05	1e-05	0.51601	1e-05	1e-05	1e-05	1e-05	1e-05	0.446756	0.077625	1e-05	1.1e-05	1e-05	1e-05	1e-05	1e-05	1e-05	1e-05
F1_683	S548	S828	1e-05	1e-05	1e-05	1e-05	1e-05	1e-05	1e-05	0.509087	1e-05	1e-05	1e-05	1e-05	1e-05	1e-05	1e-05	1e-05	1e-05	1e-05	1e-05	1e-05	1e-05	1e-05	1e-05	1e-05	1e-05	1e-05	0.490593	1e-05	1e-05	1e-05	1e-05	1e-05	1e-05	1e-05	1e-05	1e-05	1e-05	1e-05	1e-05	1e-05	1e-05	1.1e-05	0.471919	0.020928	1e-05	1e-05	1e-05
F1_684	S959	S469	1e-05	0.520656	1e-05	1e-05	1e-05	1e-05	1e-05	1e-05	1e-05	1e-05	1e-05	1e-05	1e-05	1e-05	1e-05	1e-05	1e-05	1e-05	1e-05	1e-05	1e-05	1e-05	1e-05	1e-05	1e-05	1e-05	1e-05	1e-05	0.479024	1e-05	1e-05	1e-05	1e-05	1e-05	1e-05	0.239183	0.312069	1e-05	1e-05	1e-05	1e-05	1e-05	1e-05	1e-05	1e-05	1e-05	1e-05
F1_685	S470	S516	1e-05	1e-05	0.489134	1e-05	0.237687	0.272869	1e-05	1e-05	1e-05	1e-05	1e-05	1e-05	1e-05	1e-05	1e-05	1e-05	1e-05	1e-05	1e-05	1e-05	1e-05	1e-05	1e-05	1e-05	1e-05	1e-05	1e-05	1e-05	1e-05	1e-05	1e-05	1e-05	1e-05	1e-05	1e-05	1e-05	1e-05	0.465426	0.109125	0.139348	0.285811	1e-05	1e-05	1e-05	1e-05	1e-05	1e-05
F1_686	S470	S516	1e-05	1e-05	0.092153	0.392756	0.514782	1e-05	1e-05	1e-05	1e-05	1e-05	1e-05	1e-05	1e-05	1e-05	1e-05	1e-05	1e-05	1e-05	1e-05	1e-05	1e-05	1e-05	1e-05	1e-05	1e-05	1e-05	1e-05	1e-05	1e-05	1e-05	1e-05	1e-05	1e-05	1e-05	1e-05	1e-05	1e-05	0.47169	1e-05	0.417868	0.110141	1e-05	1e-05	1e-05	1e-05	1e-05	1e-05
F1_687	S614	S741	1e-05	1e-05	1e-05	1e-05	1e-05	1e-05	1e-05	1e-05	1e-05	1e-05	1e-05	0.462132	1e-05	1e-05	1e-05	0.537548	1e-05	1e-05	1e-05	1e-05	1e-05	1e-05	1e-05	1e-05	1e-05	1e-05	1e-05	1e-05	1e-05	1e-05	1e-05	1e-05	1e-05	1e-05	1e-05	1e-05	1e-05	1e-05	1e-05	1e-05	1e-05	1e-05	1e-05	0.003652	1e-05	1e-05	0.447123
F1_688	S614	S469	1e-05	0.530333	1e-05	1e-05	1e-05	1e-05	1e-05	1e-05	1e-05	1e-05	1e-05	0.469347	1e-05	1e-05	1e-05	1e-05	1e-05	1e-05	1e-05	1e-05	1e-05	1e-05	1e-05	1e-05	1e-05	1e-05	1e-05	1e-05	1e-05	1e-05	1e-05	1e-05	1e-05	1e-05	1e-05	0.266506	0.271763	1e-05	1e-05	1e-05	1e-05	1e-05	1e-05	1e-05	1e-05	1e-05	0.461431
F1_689	S614	S469	1e-05	0.512944	1e-05	1e-05	1e-05	1e-05	1e-05	1e-05	1e-05	1e-05	1e-05	0.486736	1e-05	1e-05	1e-05	1e-05	1e-05	1e-05	1e-05	1e-05	1e-05	1e-05	1e-05	1e-05	1e-05	1e-05	1e-05	1e-05	1e-05	1e-05	1e-05	1e-05	1e-05	1e-05	1e-05	0.085996	0.430148	1e-05	1e-05	1e-05	1e-05	1e-05	1e-05	1e-05	1e-05	1e-05	0.483555
F1_690	S614	S773	1e-05	1e-05	1e-05	1e-05	1e-05	1e-05	1e-05	1e-05	1e-05	1e-05	1e-05	0.4803	1e-05	1e-05	1e-05	1e-05	1e-05	0.519379	1e-05	1e-05	1e-05	1e-05	1e-05	1e-05	1.1e-05	1e-05	1e-05	1e-05	1e-05	1e-05	1e-05	1e-05	1e-05	1e-05	1e-05	1e-05	1e-05	1e-05	1e-05	1e-05	1e-05	1e-05	1e-05	1e-05	1e-05	1e-05	0.490467
F1_691	S614	S661	1e-05	1e-05	1e-05	1e-05	1e-05	1e-05	1e-05	1e-05	1e-05	1e-05	1e-05	0.487308	0.512372	1e-05	1e-05	1e-05	1e-05	1e-05	1e-05	1e-05	1e-05	1e-05	1e-05	1e-05	1e-05	1e-05	1e-05	1e-05	1e-05	1e-05	1e-05	1e-05	1e-05	1e-05	1e-05	1e-05	1e-05	1e-05	1e-05	1e-05	1e-05	1e-05	1e-05	1e-05	1e-05	1e-05	0.448822
F1_692	S753	S702	1e-05	1e-05	1e-05	1e-05	1e-05	1e-05	1e-05	1e-05	1e-05	1e-05	1e-05	1e-05	1.1e-05	0.500898	1e-05	1e-05	0.49878	1e-05	1e-05	1e-05	1e-05	1e-05	1e-05	1e-05	1e-05	1e-05	1.1e-05	1e-05	1e-05	1e-05	1e-05	1e-05	1e-05	1e-05	1e-05	1e-05	1e-05	1e-05	1e-05	1e-05	1e-05	1e-05	1e-05	1e-05	1e-05	1e-05	1e-05
F1_693	S614	S773	1e-05	1e-05	1e-05	1e-05	1e-05	1e-05	1e-05	1e-05	1e-05	1e-05	1e-05	0.500156	1e-05	1e-05	1e-05	1e-05	1e-05	0.499524	1e-05	1e-05	1e-05	1e-05	1e-05	1e-05	1e-05	1e-05	1e-05	1e-05	1e-05	1e-05	1e-05	1e-05	1e-05	1e-05	1e-05	1e-05	1e-05	1e-05	1e-05	1e-05	1e-05	1e-05	1e-05	1e-05	1e-05	1e-05	0.47527
F1_694	S614	S986	1e-05	1e-05	1e-05	1e-05	1e-05	1e-05	1e-05	1e-05	1e-05	1e-05	1e-05	0.465804	1e-05	1e-05	1e-05	1e-05	1e-05	1e-05	1e-05	1e-05	1e-05	1e-05	1e-05	1e-05	1e-05	1e-05	1e-05	1e-05	1e-05	1e-05	0.533876	1e-05	1e-05	1e-05	1e-05	1e-05	1e-05	1e-05	1e-05	1e-05	1e-05	1e-05	1e-05	1e-05	1e-05	1e-05	0.489189
F1_695	S614	S783	1e-05	1e-05	1e-05	1e-05	1e-05	1e-05	1e-05	1e-05	1e-05	1e-05	1e-05	0.490797	1e-05	1e-05	1e-05	1e-05	1e-05	1e-05	0.508883	1e-05	1e-05	1e-05	1e-05	1e-05	1e-05	1e-05	1e-05	1e-05	1e-05	1e-05	1e-05	1e-05	1e-05	1e-05	1e-05	1e-05	1e-05	1e-05	1e-05	1e-05	1e-05	1e-05	1e-05	1e-05	1e-05	1e-05	0.481936
F1_696	S753	S811	1e-05	1e-05	1e-05	1e-05	1e-05	1e-05	1e-05	1e-05	1e-05	1e-05	1e-05	1e-05	1e-05	1e-05	1e-05	1e-05	0.49531	1e-05	1e-05	1e-05	1e-05	1e-05	1e-05	1e-05	1e-05	0.50437	1e-05	1e-05	1e-05	1e-05	1e-05	1e-05	1e-05	1e-05	1e-05	1e-05	1e-05	1e-05	1e-05	1e-05	1e-05	1e-05	1e-05	1e-05	1e-05	1e-05	1e-05
F1_697	S614	S990	1e-05	1e-05	1e-05	1e-05	1e-05	1e-05	1e-05	1e-05	1e-05	1e-05	1e-05	0.479945	1e-05	1e-05	1e-05	1e-05	1e-05	1e-05	1e-05	1e-05	1e-05	1e-05	1e-05	1e-05	1e-05	1e-05	1e-05	1e-05	1e-05	1e-05	1e-05	0.519735	1e-05	1e-05	1e-05	1e-05	1e-05	1e-05	1e-05	0.033204	1e-05	1e-05	1e-05	1e-05	1e-05	1e-05	0.461671
F1_698	S614	S661	1e-05	1e-05	1e-05	1e-05	1e-05	1e-05	1e-05	1e-05	1e-05	1e-05	1e-05	0.492449	0.507231	1e-05	1e-05	1e-05	1e-05	1e-05	1e-05	1e-05	1e-05	1e-05	1e-05	1e-05	1e-05	1e-05	1e-05	1e-05	1e-05	1e-05	1e-05	1e-05	1e-05	1e-05	1e-05	1e-05	1e-05	1e-05	1e-05	1e-05	1e-05	1e-05	1e-05	1e-05	1e-05	1e-05	0.492962
F1_699	S614	S805	1e-05	1e-05	1e-05	1e-05	1e-05	1e-05	1e-05	1e-05	1e-05	1e-05	1e-05	0.471726	1e-05	1e-05	1e-05	1e-05	1e-05	1e-05	1e-05	1e-05	1e-05	1e-05	0.234998	0.292966	1e-05	1e-05	1e-05	1e-05	1e-05	1e-05	1e-05	1e-05	1e-05	1e-05	1e-05	1e-05	1e-05	1e-05	1e-05	1e-05	1e-05	1e-05	1e-05	1e-05	1e-05	1e-05	0.470448
F1_700	S614	S805	1e-05	1e-05	1e-05	1e-05	1e-05	1e-05	1e-05	1e-05	1e-05	1e-05	1e-05	0.490384	1e-05	1e-05	1e-05	1e-05	1e-05	1e-05	1e-05	1e-05	1e-05	1e-05	0.051152	0.458154	1e-05	1e-05	1e-05	1e-05	1e-05	1e-05	1e-05	1e-05	1e-05	1e-05	1e-05	0.012547	1e-05	1e-05	1e-05	1e-05	1e-05	1e-05	1e-05	1e-05	1e-05	1e-05	0.49563
F1_701	S614	S516	1e-05	1e-05	1e-05	1e-05	0.298892	0.1742	1e-05	1e-05	1e-05	1e-05	1e-05	0.491696	1e-05	1e-05	1e-05	1e-05	1e-05	1e-05	1e-05	1e-05	1e-05	1e-05	1e-05	0.034911	1e-05	1e-05	1e-05	1e-05	1e-05	1e-05	1e-05	1e-05	1e-05	1e-05	1e-05	1e-05	1e-05	1e-05	0.161968	0.316103	0.032293	1e-05	1e-05	1e-05	1e-05	1e-05	0.489346
F1_702	S614	S783	1e-05	1e-05	1e-05	1e-05	1e-05	1e-05	1e-05	1e-05	1e-05	1e-05	1e-05	0.494064	1e-05	1e-05	1e-05	1e-05	1e-05	1e-05	0.505616	1e-05	1e-05	1e-05	1e-05	1e-05	1e-05	1e-05	1e-05	1e-05	1e-05	1e-05	1e-05	1e-05	1e-05	1e-05	1e-05	1e-05	1e-05	1e-05	1e-05	1e-05	1e-05	1e-05	1e-05	1e-05	1e-05	1e-05	0.481552
F1_703	S577	S799	1e-05	1e-05	1e-05	1e-05	1e-05	1e-05	1e-05	1e-05	0.201403	0.279347	1e-05	1e-05	1e-05	1e-05	1e-05	1e-05	1e-05	1e-05	1e-05	1e-05	1e-05	0.51894	1e-05	1e-05	1e-05	1e-05	1e-05	1e-05	1e-05	1e-05	1e-05	1e-05	1e-05	1e-05	1e-05	1e-05	1e-05	1e-05	1e-05	1e-05	1e-05	1e-05	1e-05	0.121376	0.359128	1e-05	1e-05
F1_704	S577	S717	1e-05	1e-05	1e-05	1e-05	1e-05	1e-05	1e-05	1e-05	0.313533	0.172123	1e-05	1e-05	1e-05	1e-05	0.514033	1e-05	1e-05	1e-05	1e-05	1e-05	1e-05	1e-05	1e-05	1e-05	1e-05	1e-05	1e-05	1e-05	1e-05	1e-05	1e-05	1e-05	1e-05	1e-05	1e-05	1e-05	1e-05	1e-05	1e-05	1e-05	1e-05	1e-05	1e-05	0.091609	0.393883	1e-05	1e-05
F1_705	S992	S990	1e-05	1e-05	1e-05	1e-05	1e-05	1e-05	1e-05	1e-05	1e-05	1e-05	1e-05	1e-05	1e-05	1e-05	1e-05	1e-05	1e-05	1e-05	1e-05	1e-05	1e-05	1e-05	1e-05	1e-05	1e-05	1e-05	1e-05	1e-05	1e-05	1e-05	1e-05	0.510779	0.408486	0.080425	1e-05	1e-05	1e-05	1e-05	0.009457	1e-05	1e-05	1e-05	1e-05	1e-05	1e-05	1e-05	1e-05
F1_706	S577	S773	1e-05	1e-05	1e-05	1e-05	1e-05	1e-05	1e-05	1e-05	1e-05	0.475488	1e-05	1e-05	1e-05	1e-05	1e-05	1e-05	1e-05	0.524192	1e-05	1e-05	1e-05	1e-05	1e-05	1e-05	1e-05	1e-05	1e-05	1e-05	1e-05	1e-05	1e-05	1e-05	1e-05	1e-05	1e-05	1e-05	1e-05	1e-05	1e-05	1e-05	1e-05	1e-05	1e-05	0.182087	0.315276	1e-05	1e-05
F1_707	S577	S516	1e-05	1e-05	1e-05	1e-05	0.429248	0.065637	1e-05	1e-05	0.15548	0.349335	1e-05	1e-05	1e-05	1e-05	1e-05	1e-05	1e-05	1e-05	1e-05	1e-05	1e-05	1e-05	1e-05	1e-05	1e-05	1e-05	1e-05	1e-05	1e-05	1e-05	1e-05	1e-05	1e-05	1e-05	1e-05	1e-05	1e-05	1e-05	1e-05	0.378058	0.132373	1e-05	1e-05	0.171948	0.31733	1e-05	1e-05
F1_708	S577	S773	1e-05	1e-05	1e-05	1e-05	1e-05	1e-05	1e-05	1e-05	0.485056	0.008083	1e-05	1e-05	1e-05	1e-05	1e-05	1e-05	1e-05	0.506551	1e-05	1e-05	1e-05	1e-05	1e-05	1e-05	1e-05	1e-05	1e-05	1e-05	1e-05	1e-05	1e-05	1e-05	1e-05	1e-05	1e-05	1e-05	1e-05	1e-05	1e-05	1e-05	1e-05	1e-05	1e-05	0.173409	0.336367	1e-05	1e-05
F1_709	S790	S516	1e-05	1e-05	1e-05	1e-05	0.311617	0.21478	1e-05	1e-05	1e-05	1e-05	1e-05	1e-05	1e-05	1e-05	1e-05	1e-05	1e-05	1e-05	1e-05	0.302409	0.170894	1e-05	1e-05	1e-05	1e-05	1e-05	1e-05	1e-05	1e-05	1e-05	1e-05	1e-05	1e-05	1e-05	1e-05	1e-05	1e-05	1e-05	0.142329	0.161151	0.170237	1e-05	1e-05	0.083229	1e-05	1e-05	1e-05
F1_710	S790	S799	1e-05	1e-05	1e-05	1e-05	1e-05	1e-05	1e-05	1e-05	1e-05	1e-05	1e-05	1e-05	1e-05	1e-05	1e-05	1e-05	1e-05	1e-05	1e-05	0.501883	1e-05	0.497797	1e-05	1e-05	1e-05	1e-05	1e-05	1e-05	1e-05	1e-05	1e-05	1e-05	1e-05	1e-05	1e-05	1e-05	1e-05	1e-05	1e-05	1e-05	0.034759	1e-05	1e-05	1e-05	1e-05	1e-05	1e-05
F1_711	S790	S799	1e-05	1e-05	1e-05	1e-05	1e-05	1e-05	1e-05	1e-05	1e-05	1e-05	1e-05	1e-05	1e-05	1e-05	1e-05	1e-05	1e-05	1e-05	1e-05	0.185285	0.315794	0.498611	1e-05	1e-05	1e-05	1e-05	1e-05	1e-05	1e-05	1e-05	1e-05	1e-05	1e-05	1e-05	1e-05	1e-05	1e-05	1e-05	1e-05	1e-05	1e-05	1e-05	1e-05	0.059997	1e-05	1e-05	1e-05
F1_712	S790	S990	1e-05	1e-05	1e-05	1e-05	1e-05	1e-05	1e-05	1e-05	1e-05	1e-05	1e-05	1e-05	1e-05	1e-05	1e-05	1e-05	1e-05	1e-05	1e-05	0.036684	0.46494	1e-05	1e-05	1e-05	1e-05	1e-05	1e-05	1e-05	1e-05	1e-05	1e-05	0.498067	1e-05	1e-05	1e-05	1e-05	1e-05	1e-05	1e-05	1e-05	1e-05	1e-05	1e-05	1e-05	1e-05	1e-05	1e-05
[truncated: 92 more columns]

## Sheet: SuppleTable S2
Title: Genomic prediction for testes weight of the tiger pufferfish, Takifugu rubripes, using medium to low density SNPs
Authors: Sho Hosoya, Sota Yoshikawa, Mana Sato, Kiyoshi Kikuchi
Supplementary Table S2. Crossing recods of F0 parents (total number of crosses = 129)
		Females
		S376	S470	S992	S614	S959	S548	S577	S790	S753
Males	S702				●	●	●	●	●	●
	S773				●	●	●	●	●	●
	S783				●	●	●	●	●	●
	S828				●	●	●	●	●	●
	S661				●	●	●	●	●	●
	S811				●	●	●	●	●	●
	S525	●	●	●			●	●	●	●
	S807	●	●	●			●	●	●	●
	S876	●	●	●			●	●	●	●
	S976	●	●	●			●	●	●	●
	S717	●	●	●			●	●	●	●
	S589	●	●	●	●	●				●
	S741	●	●	●	●	●				●
	S986	●	●	●	●	●				●
	S469	●	●	●	●	●	●	●	●
	S516	●	●	●	●	●	●	●	●
	S799	●	●	●	●	●	●	●	●
	S805	●	●	●	●	●	●	●	●
	S990	●	●	●	●	●	●	●	●
Black circles denoting crossing between each parental pair conducted

## Sheet: SuppleTable S3
Title: Genomic prediction for testes weight of the tiger pufferfish, Takifugu rubripes, using medium to low density SNPs
Authors: Sho Hosoya, Sota Yoshikawa, Mana Sato, Kiyoshi Kikuchi
Supplementary Table S3. Summary of estimated genetic parameters
Statistics	Model	standard length (95% credible interval)	body weight (95% credible interval)	testes weight (95% credible interval)
heritability (h2)	GBLUP	0.538	0.557	0.686
	inf_PBLUP	0.682	0.719	0.899
predictive ability	GBLUP	0.571 (0.566–0.575)	0.591 (0.586–0.597)	0.551 (0.539–0.563)
	inf_PBLUP	0.515 (0.510-0.521)	0.532 (0.527-0.537)	0.516 (0.500-0.531)
prediction accuracy	GBLUP	0.778 (0.771–0.785)	0.792 (0.785–0.799)	0.665 (0.651–0.680)
	inf_PBLUP	0.624 (0.618-0.631)	0.627 (0.621-0.633)	0.544 (0.528-0.561)
The 95% credible intervals for predictive ability and prediction accuracy were calculated by means of cross validation

## Sheet: SuppleTable S4
Title: Genomic prediction for body size traits of the tiger pufferfish, Takifugu rubripes using medium to low density SNPs
Title: Genomic prediction for testes weight of the tiger pufferfish, Takifugu rubripes, using medium to low density SNPs
Supplementary Table S4. Correlation between family mean of GEBVs estimated with full SNPs (4,075) and with SNP subsets
	SNP	SL		BW		GW
		mean	s.d.	mean	s.d.	mean	s.d.
Individual level	200	0.861014	0.0130923	0.858713	0.0149644	0.822831	0.0281862
	400	0.920867	0.00591566	0.921525	0.0044579	0.90237	0.00650844
	800	0.961462	0.00349175	0.961162	0.00550822	0.949183	0.00518109
	1200	0.979484	0.0024392	0.979559	0.00160394	0.971639	0.00151039
	1600	0.985518	0.00227255	0.986651	0.00220937	0.980486	0.0025647
	2000	0.991383	0.00103442	0.991863	0.00072913	0.987169	0.00100491
	2400	0.993835	0.000798704	0.993932	0.0008902	0.990504	0.00125696
	2800	0.996327	0.000384316	0.996461	0.000359943	0.994213	0.000717959
	3200	0.997925	0.000229415	0.997994	0.000260945	0.996247	0.000408999
	3600	0.998959	0.000174569	0.999017	0.000154902	0.998261	0.000148666
	4000	0.99988	2.90417e-05	0.999883	3.25696e-05	0.999775	6.90158e-05
Family mean	200	0.944295	0.00688417	0.94081	0.00912488	0.909491	0.0222946
	400	0.969928	0.0044292	0.970046	0.00387008	0.950464	0.00863887
	800	0.98637	0.00280306	0.985707	0.00362513	0.975243	0.00552084
	1200	0.993058	0.00198156	0.992808	0.00162535	0.986853	0.00293158
	1600	0.994835	0.00105718	0.995074	0.00112249	0.990652	0.00175193
	2000	0.997276	0.000682291	0.997348	0.000547667	0.994308	0.000512037
	2400	0.997794	0.000373481	0.997697	0.000516011	0.995173	0.00126916
	2800	0.998849	0.000183244	0.998832	0.000232723	0.997073	0.00102311
	3200	0.999284	0.000100407	0.999294	0.000108511	0.998276	0.000287509
	3600	0.999659	0.000111339	0.999661	0.000118911	0.999236	0.000109065
	4000	0.999959	1.51507e-05	0.99996	1.21508e-05	0.999906	2.85221e-05

## Sheet: SuppleTable S5
Title: Genomic prediction for testes weight of the tiger pufferfish, Takifugu rubripes, using medium to low density SNPs
Authors: Sho Hosoya, Sota Yoshikawa, Mana Sato, Kiyoshi Kikuchi
Supplementary Table S5. Correlation between A matrix calculated with full SNP set (4,075 SNPs) and with each replicate of SNP subsets
SNP	mean	s.d
200	0.820129	0.00919186
400	0.90094	0.00483745
800	0.951655	0.0015683
1200	0.971424	0.00103623
1600	0.981142	0.000367541
2000	0.987031	0.00039933
2400	0.991319	0.000389793
2800	0.994351	0.000216394
3200	0.996569	0.000142418
3600	0.998333	9.50155e-05
4000	0.999782	3.31642e-05

## Sheet: SuppleTable S6
Title: Genomic prediction for testes weight of the tiger pufferfish, Takifugu rubripes, using medium to low density SNPs
Authors: Sho Hosoya, Sota Yoshikawa, Mana Sato, Kiyoshi Kikuchi
Supplementary Table S6. Sample information of F0 generation
#	Sample ID	Data used in Sato et al. (2019)	Used as parents in this study	BioProject	BioSample
1	S1	○	-	PRJDB7538	SAMD00143641
2	S2	○	-	PRJDB7538	SAMD00143642
3	S3	○	-	PRJDB7538	SAMD00143643
4	S4	○	-	PRJDB7538	SAMD00143644
5	S5	○	-	PRJDB7538	SAMD00143645
6	S6	○	-	PRJDB7538	SAMD00143646
7	S7	○	-	PRJDB7538	SAMD00143647
8	S8	○	-	PRJDB7538	SAMD00143648
9	S9	○	-	PRJDB7538	SAMD00143649
10	S10	○	-	PRJDB7538	SAMD00143650
11	S11	○	-	PRJDB7538	SAMD00143651
12	S12	○	-	PRJDB7538	SAMD00143652
13	S13	○	-	PRJDB7538	SAMD00143653
14	S14	○	-	PRJDB7538	SAMD00143654
15	S15	○	-	PRJDB7538	SAMD00143655
16	S16	○	-	PRJDB7538	SAMD00143656
17	S17	○	-	PRJDB7538	SAMD00143657
18	S18	○	-	PRJDB7538	SAMD00143658
19	S19	○	-	PRJDB7538	SAMD00143659
20	S20	○	-	PRJDB7538	SAMD00143660
21	S21	○	-	PRJDB7538	SAMD00143661
22	S22	○	-	PRJDB7538	SAMD00143662
23	S23	○	-	PRJDB7538	SAMD00143663
24	S24	○	-	PRJDB7538	SAMD00143664
25	S25	○	-	PRJDB7538	SAMD00143665
26	S26	○	-	PRJDB7538	SAMD00143666
27	S27	○	-	PRJDB7538	SAMD00143667
28	S28	○	-	PRJDB7538	SAMD00143668
29	S29	○	-	PRJDB7538	SAMD00143669
30	S30	○	-	PRJDB7538	SAMD00143670
31	S31	○	-	PRJDB7538	SAMD00143671
32	S32	○	-	PRJDB7538	SAMD00143672
33	S33	○	-	PRJDB7538	SAMD00143673
34	S34	○	-	PRJDB7538	SAMD00143674
35	S35	○	-	PRJDB7538	SAMD00143675
36	S36	○	-	PRJDB7538	SAMD00143676
37	S37	○	-	PRJDB7538	SAMD00143677
38	S38	○	-	PRJDB7538	SAMD00143678
39	S39	○	-	PRJDB7538	SAMD00143679
40	S40	○	-	PRJDB7538	SAMD00143680
41	S41	○	-	PRJDB7538	SAMD00143681
42	S42	○	-	PRJDB7538	SAMD00143682
43	S43	○	-	PRJDB7538	SAMD00143683
44	S44	○	-	PRJDB7538	SAMD00143684
45	S45	○	-	PRJDB7538	SAMD00143685
46	S46	○	-	PRJDB7538	SAMD00143686
47	S47	○	-	PRJDB7538	SAMD00143687
48	S48	○	-	PRJDB7538	SAMD00143688
49	S49	○	-	PRJDB7538	SAMD00143689
50	S50	○	-	PRJDB7538	SAMD00143690
51	S51	○	-	PRJDB7538	SAMD00143691
52	S52	○	-	PRJDB7538	SAMD00143692
53	S53	○	-	PRJDB7538	SAMD00143693
54	S54	○	-	PRJDB7538	SAMD00143694
55	S55	○	-	PRJDB7538	SAMD00143695
56	S56	○	-	PRJDB7538	SAMD00143696
57	S57	○	-	PRJDB7538	SAMD00143697
58	S58	○	-	PRJDB7538	SAMD00143698
59	S59	○	-	PRJDB7538	SAMD00143699
60	S60	○	-	PRJDB7538	SAMD00143700
61	S61	○	-	PRJDB7538	SAMD00143701
62	S62	○	-	PRJDB7538	SAMD00143702
63	S63	○	-	PRJDB7538	SAMD00143703
64	S64	○	-	PRJDB7538	SAMD00143704
65	S65	○	-	PRJDB7538	SAMD00143705
66	S66	○	-	PRJDB7538	SAMD00143706
67	S67	○	-	PRJDB7538	SAMD00143707
68	S68	○	-	PRJDB7538	SAMD00143708
69	S69	○	-	PRJDB7538	SAMD00143709
70	S70	○	-	PRJDB7538	SAMD00143710
71	S71	○	-	PRJDB7538	SAMD00143711
72	S72	○	-	PRJDB7538	SAMD00143712
73	S73	○	-	PRJDB7538	SAMD00143713
74	S74	○	-	PRJDB7538	SAMD00143714
75	S75	○	-	PRJDB7538	SAMD00143715
76	S76	○	-	PRJDB7538	SAMD00143716
77	S77	○	-	PRJDB7538	SAMD00143717
78	S78	○	-	PRJDB7538	SAMD00143718
79	S79	○	-	PRJDB7538	SAMD00143719
80	S80	○	-	PRJDB7538	SAMD00143720
81	S81	○	-	PRJDB7538	SAMD00143721
82	S82	○	-	PRJDB7538	SAMD00143722
83	S83	○	-	PRJDB7538	SAMD00143723
84	S84	○	-	PRJDB7538	SAMD00143724
85	S85	○	-	PRJDB7538	SAMD00143725
86	S86	○	-	PRJDB7538	SAMD00143726
87	S87	○	-	PRJDB7538	SAMD00143727
88	S88	○	-	PRJDB7538	SAMD00143728
89	S89	○	-	PRJDB7538	SAMD00143729
90	S90	○	-	PRJDB7538	SAMD00143730
91	S91	○	-	PRJDB7538	SAMD00143731
92	S92	○	-	PRJDB7538	SAMD00143732
93	S93	○	-	PRJDB7538	SAMD00143733
94	S94	○	-	PRJDB7538	SAMD00143734
95	S95	○	-	PRJDB7538	SAMD00143735
96	S96	○	-	PRJDB7538	SAMD00143736
97	S97	○	-	PRJDB7538	SAMD00143737
98	S98	○	-	PRJDB7538	SAMD00143738
99	S99	○	-	PRJDB7538	SAMD00143739
100	S100	○	-	PRJDB7538	SAMD00143740
101	S101	○	-	PRJDB7538	SAMD00143741
102	S102	○	-	PRJDB7538	SAMD00143742
103	S103	○	-	PRJDB7538	SAMD00143743
104	S104	○	-	PRJDB7538	SAMD00143744
105	S105	○	-	PRJDB7538	SAMD00143745
106	S106	○	-	PRJDB7538	SAMD00143746
107	S107	○	-	PRJDB7538	SAMD00143747
108	S108	○	-	PRJDB7538	SAMD00143748
109	S109	○	-	PRJDB7538	SAMD00143749
110	S110	○	-	PRJDB7538	SAMD00143750
111	S111	○	-	PRJDB7538	SAMD00143751
112	S112	○	-	PRJDB7538	SAMD00143752
113	S113	○	-	PRJDB7538	SAMD00143753
114	S114	○	-	PRJDB7538	SAMD00143754
115	S115	○	-	PRJDB7538	SAMD00143755
116	S116	○	-	PRJDB7538	SAMD00143756
117	S117	○	-	PRJDB7538	SAMD00143757
118	S118	○	-	PRJDB7538	SAMD00143758
119	S119	○	-	PRJDB7538	SAMD00143759
120	S120	○	-	PRJDB7538	SAMD00143760
121	S121	○	-	PRJDB7538	SAMD00143761
122	S122	○	-	PRJDB7538	SAMD00143762
123	S123	○	-	PRJDB7538	SAMD00143763
124	S124	○	-	PRJDB7538	SAMD00143764
125	S125	○	-	PRJDB7538	SAMD00143765
126	S126	○	-	PRJDB7538	SAMD00143766
127	S127	○	-	PRJDB7538	SAMD00143767
128	S128	○	-	PRJDB7538	SAMD00143768
129	S130	○	-	PRJDB7538	SAMD00143769
130	S131	○	-	PRJDB7538	SAMD00143770
131	S132	○	-	PRJDB7538	SAMD00143771
132	S133	○	-	PRJDB7538	SAMD00143772
133	S134	○	-	PRJDB7538	SAMD00143773
134	S135	○	-	PRJDB7538	SAMD00143774
135	S136	○	-	PRJDB7538	SAMD00143775
136	S137	○	-	PRJDB7538	SAMD00143776
137	S138	○	-	PRJDB7538	SAMD00143777
138	S139	○	-	PRJDB7538	SAMD00143778
139	S140	○	-	PRJDB7538	SAMD00143779
140	S141	○	-	PRJDB7538	SAMD00143780
141	S142	○	-	PRJDB7538	SAMD00143781
142	S144	○	-	PRJDB7538	SAMD00143782
143	S145	○	-	PRJDB7538	SAMD00143783
144	S146	○	-	PRJDB7538	SAMD00143784
145	S147	○	-	PRJDB7538	SAMD00143785
146	S148	○	-	PRJDB7538	SAMD00143786
147	S149	○	-	PRJDB7538	SAMD00143787
148	S150	○	-	PRJDB7538	SAMD00143788
149	S151	○	-	PRJDB7538	SAMD00143789
150	S152	○	-	PRJDB7538	SAMD00143790
151	S153	○	-	PRJDB7538	SAMD00143791
152	S154	○	-	PRJDB7538	SAMD00143792
153	S155	○	-	PRJDB7538	SAMD00143793
154	S157	○	-	PRJDB7538	SAMD00143794
155	S159	○	-	PRJDB7538	SAMD00143795
156	S160	○	-	PRJDB7538	SAMD00143796
157	S161	○	-	PRJDB7538	SAMD00143797
158	S162	○	-	PRJDB7538	SAMD00143798
159	S163	○	-	PRJDB7538	SAMD00143799
160	S164	○	-	PRJDB7538	SAMD00143800
161	S165	○	-	PRJDB7538	SAMD00143801
162	S166	○	-	PRJDB7538	SAMD00143802
163	S167	○	-	PRJDB7538	SAMD00143803
164	S168	○	-	PRJDB7538	SAMD00143804
165	S169	○	-	PRJDB7538	SAMD00143805
166	S170	○	-	PRJDB7538	SAMD00143806
167	S171	○	-	PRJDB7538	SAMD00143807
168	S172	○	-	PRJDB7538	SAMD00143808
169	S173	○	-	PRJDB7538	SAMD00143809
170	S174	○	-	PRJDB7538	SAMD00143810
171	S175	○	-	PRJDB7538	SAMD00143811
172	S176	○	-	PRJDB7538	SAMD00143812
173	S177	○	-	PRJDB7538	SAMD00143813
174	S178	○	-	PRJDB7538	SAMD00143814
175	S179	○	-	PRJDB7538	SAMD00143815
176	S180	○	-	PRJDB7538	SAMD00143816
177	S181	○	-	PRJDB7538	SAMD00143817
178	S182	○	-	PRJDB7538	SAMD00143818
179	S183	○	-	PRJDB7538	SAMD00143819
180	S184	○	-	PRJDB7538	SAMD00143820
181	S185	○	-	PRJDB7538	SAMD00143821
182	S186	○	-	PRJDB7538	SAMD00143822
183	S187	○	-	PRJDB7538	SAMD00143823
184	S188	○	-	PRJDB7538	SAMD00143824
185	S189	○	-	PRJDB7538	SAMD00143825
186	S190	○	-	PRJDB7538	SAMD00143826
187	S191	○	-	PRJDB7538	SAMD00143827
188	S192	○	-	PRJDB7538	SAMD00143828
189	S193	○	-	PRJDB7538	SAMD00143829
190	S194	○	-	PRJDB7538	SAMD00143830
191	S195	○	-	PRJDB7538	SAMD00143831
192	S196	○	-	PRJDB7538	SAMD00143832
193	S197	○	-	PRJDB7538	SAMD00143833
194	S198	○	-	PRJDB7538	SAMD00143834
195	S199	○	-	PRJDB7538	SAMD00143835
196	S200	○	-	PRJDB7538	SAMD00143836
197	S201	○	-	PRJDB7538	SAMD00143837
198	S202	○	-	PRJDB7538	SAMD00143838
199	S203	○	-	PRJDB7538	SAMD00143839
200	S204	○	-	PRJDB7538	SAMD00143840
201	S205	○	-	PRJDB7538	SAMD00143841
202	S206	○	-	PRJDB7538	SAMD00143842
203	S207	○	-	PRJDB7538	SAMD00143843
204	S208	○	-	PRJDB7538	SAMD00143844
205	S209	○	-	PRJDB7538	SAMD00143845
206	S210	○	-	PRJDB7538	SAMD00143846
207	S211	○	-	PRJDB7538	SAMD00143847
208	S212	○	-	PRJDB7538	SAMD00143848
209	S213	○	-	PRJDB7538	SAMD00143849
210	S214	○	-	PRJDB7538	SAMD00143850
211	S215	○	-	PRJDB7538	SAMD00143851
212	S216	○	-	PRJDB7538	SAMD00143852
213	S217	○	-	PRJDB7538	SAMD00143853
214	S218	○	-	PRJDB7538	SAMD00143854
215	S219	○	-	PRJDB7538	SAMD00143855
216	S220	○	-	PRJDB7538	SAMD00143856
217	S221	○	-	PRJDB7538	SAMD00143857
218	S222	○	-	PRJDB7538	SAMD00143858
219	S223	○	-	PRJDB7538	SAMD00143859
220	S224	○	-	PRJDB7538	SAMD00143860
221	S225	○	-	PRJDB7538	SAMD00143861
222	S226	○	-	PRJDB7538	SAMD00143862
223	S227	○	-	PRJDB7538	SAMD00143863
224	S228	○	-	PRJDB7538	SAMD00143864
225	S229	○	-	PRJDB7538	SAMD00143865
226	S230	○	-	PRJDB7538	SAMD00143866
227	S231	○	-	PRJDB7538	SAMD00143867
228	S232	○	-	PRJDB7538	SAMD00143868
229	S233	○	-	PRJDB7538	SAMD00143869
230	S234	○	-	PRJDB7538	SAMD00143870
231	S235	○	-	PRJDB7538	SAMD00143871
232	S236	○	-	PRJDB7538	SAMD00143872
233	S237	○	-	PRJDB7538	SAMD00143873
234	S238	○	-	PRJDB7538	SAMD00143874
235	S239	○	-	PRJDB7538	SAMD00143875
236	S240	○	-	PRJDB7538	SAMD00143876
237	S241	○	-	PRJDB7538	SAMD00143877
238	S242	○	-	PRJDB7538	SAMD00143878
239	S243	○	-	PRJDB7538	SAMD00143879
240	S244	○	-	PRJDB7538	SAMD00143880
241	S245	○	-	PRJDB7538	SAMD00143881
242	S246	○	-	PRJDB7538	SAMD00143882
243	S247	○	-	PRJDB7538	SAMD00143883
244	S248	○	-	PRJDB7538	SAMD00143884
245	S249	○	-	PRJDB7538	SAMD00143885
246	S250	○	-	PRJDB7538	SAMD00143886
247	S251	○	-	PRJDB7538	SAMD00143887
248	S252	○	-	PRJDB7538	SAMD00143888
249	S253	○	-	PRJDB7538	SAMD00143889
250	S254	○	-	PRJDB7538	SAMD00143890
251	S255	○	-	PRJDB7538	SAMD00143891
252	S256	○	-	PRJDB7538	SAMD00143892
253	S257	○	-	PRJDB7538	SAMD00143893
254	S258	○	-	PRJDB7538	SAMD00143894
255	S259	○	-	PRJDB7538	SAMD00143895
256	S260	○	-	PRJDB7538	SAMD00143896
257	S261	○	-	PRJDB7538	SAMD00143897
258	S262	○	-	PRJDB7538	SAMD00143898
259	S263	○	-	PRJDB7538	SAMD00143899
260	S264	○	-	PRJDB7538	SAMD00143900
261	S265	○	-	PRJDB7538	SAMD00143901
262	S266	○	-	PRJDB7538	SAMD00143902
263	S267	○	-	PRJDB7538	SAMD00143903
264	S268	○	-	PRJDB7538	SAMD00143904
265	S269	○	-	PRJDB7538	SAMD00143905
266	S270	○	-	PRJDB7538	SAMD00143906
267	S271	○	-	PRJDB7538	SAMD00143907
268	S272	○	-	PRJDB7538	SAMD00143908
269	S273	○	-	PRJDB7538	SAMD00143909
270	S274	○	-	PRJDB7538	SAMD00143910
271	S275	○	-	PRJDB7538	SAMD00143911
272	S276	○	-	PRJDB7538	SAMD00143912
273	S277	○	-	PRJDB7538	SAMD00143913
274	S278	○	-	PRJDB7538	SAMD00143914
275	S279	○	-	PRJDB7538	SAMD00143915
276	S280	○	-	PRJDB7538	SAMD00143916
277	S281	○	-	PRJDB7538	SAMD00143917
278	S282	○	-	PRJDB7538	SAMD00143918
279	S283	○	-	PRJDB7538	SAMD00143919
280	S284	○	-	PRJDB7538	SAMD00143920
281	S285	○	-	PRJDB7538	SAMD00143921
282	S287	○	-	PRJDB7538	SAMD00143922
283	S288	○	-	PRJDB7538	SAMD00143923
284	S289	○	-	PRJDB7538	SAMD00143924
285	S290	○	-	PRJDB7538	SAMD00143925
286	S291	○	-	PRJDB7538	SAMD00143926
287	S292	○	-	PRJDB7538	SAMD00143927
288	S293	○	-	PRJDB7538	SAMD00143928
289	S294	○	-	PRJDB7538	SAMD00143929
290	S295	○	-	PRJDB7538	SAMD00143930
291	S296	○	-	PRJDB7538	SAMD00143931
292	S297	○	-	PRJDB7538	SAMD00143932
293	S298	○	-	PRJDB7538	SAMD00143933
294	S299	○	-	PRJDB7538	SAMD00143934
295	S300	○	-	PRJDB7538	SAMD00143935
296	S301	○	-	PRJDB7538	SAMD00143936
297	S302	○	-	PRJDB7538	SAMD00143937
298	S303	○	-	PRJDB7538	SAMD00143938
299	S304	○	-	PRJDB7538	SAMD00143939
300	S305	○	-	PRJDB7538	SAMD00143940
301	S306	○	-	PRJDB7538	SAMD00143941
302	S307	○	-	PRJDB7538	SAMD00143942
303	S308	○	-	PRJDB7538	SAMD00143943
304	S309	○	-	PRJDB7538	SAMD00143944
305	S310	○	-	PRJDB7538	SAMD00143945
306	S311	○	-	PRJDB7538	SAMD00143946
307	S312	○	-	PRJDB7538	SAMD00143947
308	S314	○	-	PRJDB7538	SAMD00143948
309	S315	○	-	PRJDB7538	SAMD00143949
310	S316	○	-	PRJDB7538	SAMD00143950
311	S317	○	-	PRJDB7538	SAMD00143951
312	S318	○	-	PRJDB7538	SAMD00143952
313	S319	○	-	PRJDB7538	SAMD00143953
314	S320	○	-	PRJDB7538	SAMD00143954
315	S321	○	-	PRJDB7538	SAMD00143955
316	S322	○	-	PRJDB7538	SAMD00143956
317	S324	○	-	PRJDB7538	SAMD00143957
318	S325	○	-	PRJDB7538	SAMD00143958
319	S327	○	-	PRJDB7538	SAMD00143959
320	S328	○	-	PRJDB7538	SAMD00143960
321	S329	○	-	PRJDB7538	SAMD00143961
322	S330	○	-	PRJDB7538	SAMD00143962
323	S331	○	-	PRJDB7538	SAMD00143963
324	S332	○	-	PRJDB7538	SAMD00143964
325	S335	○	-	PRJDB7538	SAMD00143965
326	S336	○	-	PRJDB7538	SAMD00143966
327	S337	○	-	PRJDB7538	SAMD00143967
328	S338	○	-	PRJDB7538	SAMD00143968
329	S339	○	-	PRJDB7538	SAMD00143969
330	S340	○	-	PRJDB7538	SAMD00143970
331	S341	○	-	PRJDB7538	SAMD00143971
332	S342	○	-	PRJDB7538	SAMD00143972
333	S343	○	-	PRJDB7538	SAMD00143973
334	S344	○	-	PRJDB7538	SAMD00143974
335	S345	○	-	PRJDB7538	SAMD00143975
336	S346	○	-	PRJDB7538	SAMD00143976
337	S347	○	-	PRJDB7538	SAMD00143977
338	S348	○	-	PRJDB7538	SAMD00143978
339	S349	○	-	PRJDB7538	SAMD00143979
340	S350	○	-	PRJDB7538	SAMD00143980
341	S351	○	-	PRJDB7538	SAMD00143981
342	S352	○	-	PRJDB7538	SAMD00143982
343	S353	○	-	PRJDB7538	SAMD00143983
344	S354	○	-	PRJDB7538	SAMD00143984
345	S355	○	-	PRJDB7538	SAMD00143985
346	S356	○	-	PRJDB7538	SAMD00143986
347	S357	○	-	PRJDB7538	SAMD00143987
348	S358	○	-	PRJDB7538	SAMD00143988
349	S359	○	-	PRJDB7538	SAMD00143989
350	S360	○	-	PRJDB7538	SAMD00143990
351	S361	○	-	PRJDB7538	SAMD00143991
352	S362	○	-	PRJDB7538	SAMD00143992
353	S363	○	-	PRJDB7538	SAMD00143993
354	S364	○	-	PRJDB7538	SAMD00143994
355	S365	○	-	PRJDB7538	SAMD00143995
356	S366	○	-	PRJDB7538	SAMD00143996
357	S367	○	-	PRJDB7538	SAMD00143997
358	S368	○	-	PRJDB7538	SAMD00143998
359	S369	○	-	PRJDB7538	SAMD00143999
360	S370	○	-	PRJDB7538	SAMD00144000
361	S371	○	-	PRJDB7538	SAMD00144001
362	S372	○	-	PRJDB7538	SAMD00144002
363	S373	○	-	PRJDB7538	SAMD00144003
364	S374	○	-	PRJDB7538	SAMD00144004
365	S375	○	-	PRJDB7538	SAMD00144005
366	S376	○	○	PRJDB7538	SAMD00144006
367	S377	○	-	PRJDB7538	SAMD00144007
368	S378	○	-	PRJDB7538	SAMD00144008
369	S379	○	-	PRJDB7538	SAMD00144009
370	S380	○	-	PRJDB7538	SAMD00144010
371	S381	○	-	PRJDB7538	SAMD00144011
372	S382	○	-	PRJDB7538	SAMD00144012
373	S383	○	-	PRJDB7538	SAMD00144013
374	S384	○	-	PRJDB7538	SAMD00144014
375	S386	○	-	PRJDB7538	SAMD00144015
376	S387	○	-	PRJDB7538	SAMD00144016
377	S388	○	-	PRJDB7538	SAMD00144017
378	S389	○	-	PRJDB7538	SAMD00144018
379	S390	○	-	PRJDB7538	SAMD00144019
380	S391	○	-	PRJDB7538	SAMD00144020
381	S392	○	-	PRJDB7538	SAMD00144021
382	S393	○	-	PRJDB7538	SAMD00144022
383	S394	○	-	PRJDB7538	SAMD00144023
384	S395	○	-	PRJDB7538	SAMD00144024
385	S396	○	-	PRJDB7538	SAMD00144025
386	S397	○	-	PRJDB7538	SAMD00144026
387	S398	○	-	PRJDB7538	SAMD00144027
388	S399	○	-	PRJDB7538	SAMD00144028
389	S400	○	-	PRJDB7538	SAMD00144029
390	S401	○	-	PRJDB7538	SAMD00144030
391	S402	○	-	PRJDB7538	SAMD00144031
392	S403	○	-	PRJDB7538	SAMD00144032
393	S404	○	-	PRJDB7538	SAMD00144033
394	S405	○	-	PRJDB7538	SAMD00144034
395	S406	○	-	PRJDB7538	SAMD00144035
396	S407	○	-	PRJDB7538	SAMD00144036
397	S408	○	-	PRJDB7538	SAMD00144037
398	S409	○	-	PRJDB7538	SAMD00144038
399	S410	○	-	PRJDB7538	SAMD00144039
400	S411	○	-	PRJDB7538	SAMD00144040
401	S412	○	-	PRJDB7538	SAMD00144041
402	S414	○	-	PRJDB7538	SAMD00144042
403	S415	○	-	PRJDB7538	SAMD00144043
404	S416	○	-	PRJDB7538	SAMD00144044
405	S417	○	-	PRJDB7538	SAMD00144045
406	S418	○	-	PRJDB7538	SAMD00144046
407	S419	○	-	PRJDB7538	SAMD00144047
408	S420	○	-	PRJDB7538	SAMD00144048
409	S422	○	-	PRJDB7538	SAMD00144049
410	S423	○	-	PRJDB7538	SAMD00144050
411	S424	○	-	PRJDB7538	SAMD00144051
412	S425	○	-	PRJDB7538	SAMD00144052
413	S426	○	-	PRJDB7538	SAMD00144053
414	S427	○	-	PRJDB7538	SAMD00144054
415	S428	○	-	PRJDB7538	SAMD00144055
416	S429	○	-	PRJDB7538	SAMD00144056
417	S430	○	-	PRJDB7538	SAMD00144057
418	S431	○	-	PRJDB7538	SAMD00144058
419	S432	○	-	PRJDB7538	SAMD00144059
420	S433	○	-	PRJDB7538	SAMD00144060
421	S434	○	-	PRJDB7538	SAMD00144061
422	S435	○	-	PRJDB7538	SAMD00144062
423	S436	○	-	PRJDB7538	SAMD00144063
424	S437	○	-	PRJDB7538	SAMD00144064
425	S438	○	-	PRJDB7538	SAMD00144065
426	S439	○	-	PRJDB7538	SAMD00144066
427	S440	○	-	PRJDB7538	SAMD00144067
428	S441	○	-	PRJDB7538	SAMD00144068
429	S442	○	-	PRJDB7538	SAMD00144069
430	S443	○	-	PRJDB7538	SAMD00144070
431	S444	○	-	PRJDB7538	SAMD00144071
432	S445	○	-	PRJDB7538	SAMD00144072
433	S446	○	-	PRJDB7538	SAMD00144073
434	S447	○	-	PRJDB7538	SAMD00144074
435	S448	○	-	PRJDB7538	SAMD00144075
436	S449	○	-	PRJDB7538	SAMD00144076
437	S450	○	-	PRJDB7538	SAMD00144077
438	S451	○	-	PRJDB7538	SAMD00144078
439	S452	○	-	PRJDB7538	SAMD00144079
440	S453	○	-	PRJDB7538	SAMD00144080
441	S454	○	-	PRJDB7538	SAMD00144081
442	S455	○	-	PRJDB7538	SAMD00144082
443	S456	○	-	PRJDB7538	SAMD00144083
444	S457	○	-	PRJDB7538	SAMD00144084
445	S458	○	-	PRJDB7538	SAMD00144085
446	S459	○	-	PRJDB7538	SAMD00144086
447	S460	○	-	PRJDB7538	SAMD00144087
448	S461	○	-	PRJDB7538	SAMD00144088
449	S462	○	-	PRJDB7538	SAMD00144089
450	S463	○	-	PRJDB7538	SAMD00144090
451	S464	○	-	PRJDB7538	SAMD00144091
452	S465	○	-	PRJDB7538	SAMD00144092
453	S466	○	-	PRJDB7538	SAMD00144093
454	S467	○	-	PRJDB7538	SAMD00144094
455	S468	○	-	PRJDB7538	SAMD00144095
456	S469	○	○	PRJDB7538	SAMD00144096
457	S470	○	○	PRJDB7538	SAMD00144097
458	S471	○	-	PRJDB7538	SAMD00144098
459	S472	○	-	PRJDB7538	SAMD00144099
460	S474	○	-	PRJDB7538	SAMD00144100
461	S475	○	-	PRJDB7538	SAMD00144101
462	S476	○	-	PRJDB7538	SAMD00144102
463	S477	○	-	PRJDB7538	SAMD00144103
464	S478	○	-	PRJDB7538	SAMD00144104
465	S479	○	-	PRJDB7538	SAMD00144105
466	S482	○	-	PRJDB7538	SAMD00144106
467	S483	○	-	PRJDB7538	SAMD00144107
468	S484	○	-	PRJDB7538	SAMD00144108
469	S485	○	-	PRJDB7538	SAMD00144109
470	S486	○	-	PRJDB7538	SAMD00144110
471	S487	○	-	PRJDB7538	SAMD00144111
472	S488	○	-	PRJDB7538	SAMD00144112
473	S490	○	-	PRJDB7538	SAMD00144113
474	S491	○	-	PRJDB7538	SAMD00144114
475	S493	○	-	PRJDB7538	SAMD00144115
476	S494	○	-	PRJDB7538	SAMD00144116
477	S495	○	-	PRJDB7538	SAMD00144117
478	S496	○	-	PRJDB7538	SAMD00144118
479	S497	○	-	PRJDB7538	SAMD00144119
480	S498	○	-	PRJDB7538	SAMD00144120
481	S499	○	-	PRJDB7538	SAMD00144121
482	S500	○	-	PRJDB7538	SAMD00144122
483	S501	○	-	PRJDB7538	SAMD00144123
484	S502	○	-	PRJDB7538	SAMD00144124
485	S503	○	-	PRJDB7538	SAMD00144125
486	S504	○	-	PRJDB7538	SAMD00144126
487	S505	○	-	PRJDB7538	SAMD00144127
488	S506	○	-	PRJDB7538	SAMD00144128
489	S507	○	-	PRJDB7538	SAMD00144129
490	S508	○	-	PRJDB7538	SAMD00144130
491	S509	○	-	PRJDB7538	SAMD00144131
492	S510	○	-	PRJDB7538	SAMD00144132
493	S511	○	-	PRJDB7538	SAMD00144133
494	S512	○	-	PRJDB7538	SAMD00144134
495	S513	○	-	PRJDB7538	SAMD00144135
496	S514	○	-	PRJDB7538	SAMD00144136
497	S515	○	-	PRJDB7538	SAMD00144137
498	S516	○	○	PRJDB7538	SAMD00144138
499	S517	○	-	PRJDB7538	SAMD00144139
500	S518	○	-	PRJDB7538	SAMD00144140
501	S519	○	-	PRJDB7538	SAMD00144141
502	S520	○	-	PRJDB7538	SAMD00144142
503	S521	○	-	PRJDB7538	SAMD00144143
504	S522	○	-	PRJDB7538	SAMD00144144
505	S523	○	-	PRJDB7538	SAMD00144145
506	S524	○	-	PRJDB7538	SAMD00144146
507	S525	○	○	PRJDB7538	SAMD00144147
508	S526	○	-	PRJDB7538	SAMD00144148
509	S527	○	-	PRJDB7538	SAMD00144149
510	S528	○	-	PRJDB7538	SAMD00144150
511	S529	○	-	PRJDB7538	SAMD00144151
512	S530	○	-	PRJDB7538	SAMD00144152
513	S531	○	-	PRJDB7538	SAMD00144153
514	S532	○	-	PRJDB7538	SAMD00144154
515	S533	○	-	PRJDB7538	SAMD00144155
516	S534	○	-	PRJDB7538	SAMD00144156
517	S535	○	-	PRJDB7538	SAMD00144157
518	S536	○	-	PRJDB7538	SAMD00144158
519	S537	○	-	PRJDB7538	SAMD00144159
520	S538	○	-	PRJDB7538	SAMD00144160
521	S539	○	-	PRJDB7538	SAMD00144161
522	S540	○	-	PRJDB7538	SAMD00144162
523	S541	○	-	PRJDB7538	SAMD00144163
524	S542	○	-	PRJDB7538	SAMD00144164
525	S543	○	-	PRJDB7538	SAMD00144165
526	S544	○	-	PRJDB7538	SAMD00144166
527	S545	○	-	PRJDB7538	SAMD00144167
528	S546	○	-	PRJDB7538	SAMD00144168
529	S547	○	-	PRJDB7538	SAMD00144169
530	S548	○	○	PRJDB7538	SAMD00144170
531	S549	○	-	PRJDB7538	SAMD00144171
532	S550	○	-	PRJDB7538	SAMD00144172
533	S551	○	-	PRJDB7538	SAMD00144173
534	S552	○	-	PRJDB7538	SAMD00144174
535	S553	○	-	PRJDB7538	SAMD00144175
536	S554	○	-	PRJDB7538	SAMD00144176
537	S555	○	-	PRJDB7538	SAMD00144177
538	S556	○	-	PRJDB7538	SAMD00144178
539	S557	○	-	PRJDB7538	SAMD00144179
540	S558	○	-	PRJDB7538	SAMD00144180
541	S559	○	-	PRJDB7538	SAMD00144181
542	S560	○	-	PRJDB7538	SAMD00144182
543	S561	○	-	PRJDB7538	SAMD00144183
544	S562	○	-	PRJDB7538	SAMD00144184
545	S563	○	-	PRJDB7538	SAMD00144185
546	S564	○	-	PRJDB7538	SAMD00144186
547	S565	○	-	PRJDB7538	SAMD00144187
548	S566	○	-	PRJDB7538	SAMD00144188
549	S567	○	-	PRJDB7538	SAMD00144189
550	S568	○	-	PRJDB7538	SAMD00144190
551	S569	○	-	PRJDB7538	SAMD00144191
552	S570	○	-	PRJDB7538	SAMD00144192
553	S571	○	-	PRJDB7538	SAMD00144193
554	S572	○	-	PRJDB7538	SAMD00144194
555	S573	○	-	PRJDB7538	SAMD00144195
556	S574	○	-	PRJDB7538	SAMD00144196
557	S575	○	-	PRJDB7538	SAMD00144197
558	S576	○	-	PRJDB7538	SAMD00144198
559	S577	○	○	PRJDB7538	SAMD00144199
560	S578	○	-	PRJDB7538	SAMD00144200
561	S579	○	-	PRJDB7538	SAMD00144201
562	S580	○	-	PRJDB7538	SAMD00144202
563	S581	○	-	PRJDB7538	SAMD00144203
564	S582	○	-	PRJDB7538	SAMD00144204
565	S583	○	-	PRJDB7538	SAMD00144205
566	S584	○	-	PRJDB7538	SAMD00144206
567	S585	○	-	PRJDB7538	SAMD00144207
568	S586	○	-	PRJDB7538	SAMD00144208
569	S587	○	-	PRJDB7538	SAMD00144209
570	S588	○	-	PRJDB7538	SAMD00144210
571	S589	○	○	PRJDB7538	SAMD00144211
572	S590	○	-	PRJDB7538	SAMD00144212
573	S591	○	-	PRJDB7538	SAMD00144213
574	S592	○	-	PRJDB7538	SAMD00144214
575	S593	○	-	PRJDB7538	SAMD00144215
576	S594	○	-	PRJDB7538	SAMD00144216
577	S595	○	-	PRJDB7538	SAMD00144217
578	S596	○	-	PRJDB7538	SAMD00144218
579	S597	○	-	PRJDB7538	SAMD00144219
580	S598	○	-	PRJDB7538	SAMD00144220
581	S599	○	-	PRJDB7538	SAMD00144221
582	S600	○	-	PRJDB7538	SAMD00144222
583	S601	○	-	PRJDB7538	SAMD00144223
584	S602	○	-	PRJDB7538	SAMD00144224
585	S603	○	-	PRJDB7538	SAMD00144225
586	S604	○	-	PRJDB7538	SAMD00144226
587	S605	○	-	PRJDB7538	SAMD00144227
588	S606	○	-	PRJDB7538	SAMD00144228
589	S607	○	-	PRJDB7538	SAMD00144229
590	S608	○	-	PRJDB7538	SAMD00144230
591	S609	○	-	PRJDB7538	SAMD00144231
592	S610	○	-	PRJDB7538	SAMD00144232
593	S611	○	-	PRJDB7538	SAMD00144233
594	S612	○	-	PRJDB7538	SAMD00144234
595	S613	○	-	PRJDB7538	SAMD00144235
596	S614	○	○	PRJDB7538	SAMD00144236
597	S615	○	-	PRJDB7538	SAMD00144237
598	S616	○	-	PRJDB7538	SAMD00144238
599	S617	○	-	PRJDB7538	SAMD00144239
600	S618	○	-	PRJDB7538	SAMD00144240
601	S619	○	-	PRJDB7538	SAMD00144241
602	S620	○	-	PRJDB7538	SAMD00144242
603	S621	○	-	PRJDB7538	SAMD00144243
604	S622	○	-	PRJDB7538	SAMD00144244
605	S623	○	-	PRJDB7538	SAMD00144245
606	S624	○	-	PRJDB7538	SAMD00144246
607	S625	○	-	PRJDB7538	SAMD00144247
608	S626	○	-	PRJDB7538	SAMD00144248
609	S627	○	-	PRJDB7538	SAMD00144249
610	S628	○	-	PRJDB7538	SAMD00144250
611	S629	○	-	PRJDB7538	SAMD00144251
612	S630	○	-	PRJDB7538	SAMD00144252
613	S631	○	-	PRJDB7538	SAMD00144253
614	S632	○	-	PRJDB7538	SAMD00144254
615	S633	○	-	PRJDB7538	SAMD00144255
616	S634	○	-	PRJDB7538	SAMD00144256
617	S635	○	-	PRJDB7538	SAMD00144257
618	S636	○	-	PRJDB7538	SAMD00144258
619	S637	○	-	PRJDB7538	SAMD00144259
620	S638	○	-	PRJDB7538	SAMD00144260
621	S639	○	-	PRJDB7538	SAMD00144261
622	S640	○	-	PRJDB7538	SAMD00144262
623	S641	○	-	PRJDB7538	SAMD00144263
624	S642	○	-	PRJDB7538	SAMD00144264
625	S643	○	-	PRJDB7538	SAMD00144265
626	S644	○	-	PRJDB7538	SAMD00144266
627	S645	○	-	PRJDB7538	SAMD00144267
628	S646	○	-	PRJDB7538	SAMD00144268
629	S647	○	-	PRJDB7538	SAMD00144269
630	S650	○	-	PRJDB7538	SAMD00144270
631	S651	○	-	PRJDB7538	SAMD00144271
632	S652	○	-	PRJDB7538	SAMD00144272
633	S653	○	-	PRJDB7538	SAMD00144273
634	S654	○	-	PRJDB7538	SAMD00144274
635	S655	○	-	PRJDB7538	SAMD00144275
636	S656	○	-	PRJDB7538	SAMD00144276
637	S657	○	-	PRJDB7538	SAMD00144277
638	S658	○	-	PRJDB7538	SAMD00144278
639	S659	○	-	PRJDB7538	SAMD00144279
640	S660	○	-	PRJDB7538	SAMD00144280
641	S661	○	○	PRJDB7538	SAMD00144281
642	S662	○	-	PRJDB7538	SAMD00144282
643	S663	○	-	PRJDB7538	SAMD00144283
644	S664	○	-	PRJDB7538	SAMD00144284
645	S665	○	-	PRJDB7538	SAMD00144285
646	S666	○	-	PRJDB7538	SAMD00144286
647	S667	○	-	PRJDB7538	SAMD00144287
648	S668	○	-	PRJDB7538	SAMD00144288
649	S669	○	-	PRJDB7538	SAMD00144289
650	S670	○	-	PRJDB7538	SAMD00144290
651	S671	○	-	PRJDB7538	SAMD00144291
652	S672	○	-	PRJDB7538	SAMD00144292
653	S673	-	-	PRJDB11108	SAMD00276763
654	S674	-	-	PRJDB11108	SAMD00276764
655	S675	-	-	PRJDB11108	SAMD00276765
656	S676	-	-	PRJDB11108	SAMD00276766
657	S677	-	-	PRJDB11108	SAMD00276767
658	S678	-	-	PRJDB11108	SAMD00276768
659	S679	-	-	PRJDB11108	SAMD00276769
660	S680	-	-	PRJDB11108	SAMD00276770
661	S681	-	-	PRJDB11108	SAMD00276771
662	S682	-	-	PRJDB11108	SAMD00276772
663	S683	-	-	PRJDB11108	SAMD00276773
664	S684	-	-	PRJDB11108	SAMD00276774
665	S685	-	-	PRJDB11108	SAMD00276775
666	S686	-	-	PRJDB11108	SAMD00276776
667	S687	-	-	PRJDB11108	SAMD00276777
668	S688	-	-	PRJDB11108	SAMD00276778
669	S689	-	-	PRJDB11108	SAMD00276779
670	S690	-	-	PRJDB11108	SAMD00276780
671	S691	-	-	PRJDB11108	SAMD00276781
672	S692	-	-	PRJDB11108	SAMD00276782
673	S693	-	-	PRJDB11108	SAMD00276783
674	S694	-	-	PRJDB11108	SAMD00276784
675	S695	-	-	PRJDB11108	SAMD00276785
676	S696	-	-	PRJDB11108	SAMD00276786
677	S697	-	-	PRJDB11108	SAMD00276787
678	S698	-	-	PRJDB11108	SAMD00276788
679	S699	-	-	PRJDB11108	SAMD00276789
680	S700	-	-	PRJDB11108	SAMD00276790
681	S701	-	-	PRJDB11108	SAMD00276791
682	S702	-	○	PRJDB11108	SAMD00276792
683	S703	-	-	PRJDB11108	SAMD00276793
684	S704	-	-	PRJDB11108	SAMD00276794
685	S705	-	-	PRJDB11108	SAMD00276795
686	S706	-	-	PRJDB11108	SAMD00276796
687	S707	-	-	PRJDB11108	SAMD00276797
688	S708	-	-	PRJDB11108	SAMD00276798
689	S710	-	-	PRJDB11108	SAMD00276799
690	S711	-	-	PRJDB11108	SAMD00276800
691	S712	-	-	PRJDB11108	SAMD00276801
692	S713	-	-	PRJDB11108	SAMD00276802
693	S714	-	-	PRJDB11108	SAMD00276803
694	S715	-	-	PRJDB11108	SAMD00276804
695	S716	-	-	PRJDB11108	SAMD00276805
696	S717	-	○	PRJDB11108	SAMD00276806
697	S718	-	-	PRJDB11108	SAMD00276807
698	S719	-	-	PRJDB11108	SAMD00276808
699	S720	-	-	PRJDB11108	SAMD00276809
700	S721	-	-	PRJDB11108	SAMD00276810
701	S722	-	-	PRJDB11108	SAMD00276811
702	S723	-	-	PRJDB11108	SAMD00276812
703	S724	-	-	PRJDB11108	SAMD00276813
704	S725	-	-	PRJDB11108	SAMD00276814
705	S726	-	-	PRJDB11108	SAMD00276815
706	S727	-	-	PRJDB11108	SAMD00276816
707	S728	-	-	PRJDB11108	SAMD00276817
708	S729	-	-	PRJDB11108	SAMD00276818
709	S730	-	-	PRJDB11108	SAMD00276819
710	S731	-	-	PRJDB11108	SAMD00276820
711	S732	-	-	PRJDB11108	SAMD00276821
712	S733	-	-	PRJDB11108	SAMD00276822
713	S734	-	-	PRJDB11108	SAMD00276823
714	S735	-	-	PRJDB11108	SAMD00276824
715	S736	-	-	PRJDB11108	SAMD00276825
716	S737	-	-	PRJDB11108	SAMD00276826
717	S738	-	-	PRJDB11108	SAMD00276827
718	S739	-	-	PRJDB11108	SAMD00276828
719	S740	-	-	PRJDB11108	SAMD00276829
720	S741	-	○	PRJDB11108	SAMD00276830
721	S742	-	-	PRJDB11108	SAMD00276831
722	S743	-	-	PRJDB11108	SAMD00276832
723	S744	-	-	PRJDB11108	SAMD00276833
724	S745	-	-	PRJDB11108	SAMD00276834
725	S746	-	-	PRJDB11108	SAMD00276835
726	S747	-	-	PRJDB11108	SAMD00276836
727	S748	-	-	PRJDB11108	SAMD00276837
728	S749	-	-	PRJDB11108	SAMD00276838
729	S750	-	-	PRJDB11108	SAMD00276839
730	S751	-	-	PRJDB11108	SAMD00276840
731	S752	-	-	PRJDB11108	SAMD00276841
732	S753	-	○	PRJDB11108	SAMD00276842
733	S754	-	-	PRJDB11108	SAMD00276843
734	S755	-	-	PRJDB11108	SAMD00276844
735	S756	-	-	PRJDB11108	SAMD00276845
736	S757	-	-	PRJDB11108	SAMD00276846
737	S758	-	-	PRJDB11108	SAMD00276847
738	S759	-	-	PRJDB11108	SAMD00276848
739	S760	-	-	PRJDB11108	SAMD00276849
740	S761	-	-	PRJDB11108	SAMD00276850
741	S762	-	-	PRJDB11108	SAMD00276851
742	S763	-	-	PRJDB11108	SAMD00276852
743	S764	-	-	PRJDB11108	SAMD00276853
744	S765	-	-	PRJDB11108	SAMD00276854
745	S766	-	-	PRJDB11108	SAMD00276855
746	S767	-	-	PRJDB11108	SAMD00276856
747	S768	-	-	PRJDB11108	SAMD00276857
748	S769	-	-	PRJDB11108	SAMD00276858
749	S770	-	-	PRJDB11108	SAMD00276859
750	S771	-	-	PRJDB11108	SAMD00276860
751	S772	-	-	PRJDB11108	SAMD00276861
752	S773	-	○	PRJDB11108	SAMD00276862
753	S774	-	-	PRJDB11108	SAMD00276863
754	S775	-	-	PRJDB11108	SAMD00276864
755	S776	-	-	PRJDB11108	SAMD00276865
756	S777	-	-	PRJDB11108	SAMD00276866
757	S778	-	-	PRJDB11108	SAMD00276867
758	S779	-	-	PRJDB11108	SAMD00276868
759	S780	-	-	PRJDB11108	SAMD00276869
760	S781	-	-	PRJDB11108	SAMD00276870
761	S782	-	-	PRJDB11108	SAMD00276871
762	S783	-	○	PRJDB11108	SAMD00276872
763	S784	-	-	PRJDB11108	SAMD00276873
764	S785	-	-	PRJDB11108	SAMD00276874
765	S786	-	-	PRJDB11108	SAMD00276875
766	S787	-	-	PRJDB11108	SAMD00276876
767	S788	-	-	PRJDB11108	SAMD00276877
768	S789	-	-	PRJDB11108	SAMD00276878
769	S790	-	○	PRJDB11108	SAMD00276879
770	S791	-	-	PRJDB11108	SAMD00276880
771	S792	-	-	PRJDB11108	SAMD00276881
772	S793	-	-	PRJDB11108	SAMD00276882
773	S794	-	-	PRJDB11108	SAMD00276883
774	S795	-	-	PRJDB11108	SAMD00276884
775	S796	-	-	PRJDB11108	SAMD00276885
776	S797	-	-	PRJDB11108	SAMD00276886
777	S798	-	-	PRJDB11108	SAMD00276887
778	S799	-	○	PRJDB11108	SAMD00276888
779	S800	-	-	PRJDB11108	SAMD00276889
780	S802	-	-	PRJDB11108	SAMD00276890
781	S803	-	-	PRJDB11108	SAMD00276891
782	S804	-	-	PRJDB11108	SAMD00276892
783	S805	-	○	PRJDB11108	SAMD00276893
784	S806	-	-	PRJDB11108	SAMD00276894
785	S807	-	○	PRJDB11108	SAMD00276895
786	S808	-	-	PRJDB11108	SAMD00276896
787	S809	-	-	PRJDB11108	SAMD00276897
788	S810	-	-	PRJDB11108	SAMD00276898
789	S811	-	○	PRJDB11108	SAMD00276899
790	S812	-	-	PRJDB11108	SAMD00276900
791	S813	-	-	PRJDB11108	SAMD00276901
792	S814	-	-	PRJDB11108	SAMD00276902
793	S815	-	-	PRJDB11108	SAMD00276903
794	S816	-	-	PRJDB11108	SAMD00276904
795	S817	-	-	PRJDB11108	SAMD00276905
796	S818	-	-	PRJDB11108	SAMD00276906
797	S819	-	-	PRJDB11108	SAMD00276907
798	S820	-	-	PRJDB11108	SAMD00276908
799	S821	-	-	PRJDB11108	SAMD00276909
800	S822	-	-	PRJDB11108	SAMD00276910
801	S823	-	-	PRJDB11108	SAMD00276911
802	S824	-	-	PRJDB11108	SAMD00276912
803	S825	-	-	PRJDB11108	SAMD00276913
804	S826	-	-	PRJDB11108	SAMD00276914
805	S827	-	-	PRJDB11108	SAMD00276915
806	S828	-	○	PRJDB11108	SAMD00276916
807	S829	-	-	PRJDB11108	SAMD00276917
808	S830	-	-	PRJDB11108	SAMD00276918
809	S831	-	-	PRJDB11108	SAMD00276919
810	S832	-	-	PRJDB11108	SAMD00276920
811	S833	-	-	PRJDB11108	SAMD00276921
812	S834	-	-	PRJDB11108	SAMD00276922
813	S835	-	-	PRJDB11108	SAMD00276923
814	S836	-	-	PRJDB11108	SAMD00276924
815	S837	-	-	PRJDB11108	SAMD00276925
816	S838	-	-	PRJDB11108	SAMD00276926
817	S839	-	-	PRJDB11108	SAMD00276927
818	S840	-	-	PRJDB11108	SAMD00276928
819	S841	-	-	PRJDB11108	SAMD00276929
820	S842	-	-	PRJDB11108	SAMD00276930
821	S843	-	-	PRJDB11108	SAMD00276931
822	S844	-	-	PRJDB11108	SAMD00276932
823	S845	-	-	PRJDB11108	SAMD00276933
824	S846	-	-	PRJDB11108	SAMD00276934
825	S847	-	-	PRJDB11108	SAMD00276935
826	S848	-	-	PRJDB11108	SAMD00276936
827	S849	-	-	PRJDB11108	SAMD00276937
828	S850	-	-	PRJDB11108	SAMD00276938
829	S851	-	-	PRJDB11108	SAMD00276939
830	S852	-	-	PRJDB11108	SAMD00276940
831	S853	-	-	PRJDB11108	SAMD00276941
832	S854	-	-	PRJDB11108	SAMD00276942
833	S855	-	-	PRJDB11108	SAMD00276943
834	S856	-	-	PRJDB11108	SAMD00276944
835	S857	-	-	PRJDB11108	SAMD00276945
836	S858	-	-	PRJDB11108	SAMD00276946
837	S859	-	-	PRJDB11108	SAMD00276947
838	S860	-	-	PRJDB11108	SAMD00276948
839	S861	-	-	PRJDB11108	SAMD00276949
840	S862	-	-	PRJDB11108	SAMD00276950
841	S863	-	-	PRJDB11108	SAMD00276951
842	S864	-	-	PRJDB11108	SAMD00276952
843	S865	-	-	PRJDB11108	SAMD00276953
844	S866	-	-	PRJDB11108	SAMD00276954
845	S867	-	-	PRJDB11108	SAMD00276955
846	S868	-	-	PRJDB11108	SAMD00276956
847	S869	-	-	PRJDB11108	SAMD00276957
848	S870	-	-	PRJDB11108	SAMD00276958
849	S871	-	-	PRJDB11108	SAMD00276959
850	S872	-	-	PRJDB11108	SAMD00276960
851	S874	-	-	PRJDB11108	SAMD00276961
852	S875	-	-	PRJDB11108	SAMD00276962
853	S876	-	○	PRJDB11108	SAMD00276963
854	S877	-	-	PRJDB11108	SAMD00276964
855	S878	-	-	PRJDB11108	SAMD00276965
856	S879	-	-	PRJDB11108	SAMD00276966
857	S880	-	-	PRJDB11108	SAMD00276967
858	S881	-	-	PRJDB11108	SAMD00276968
859	S882	-	-	PRJDB11108	SAMD00276969
860	S883	-	-	PRJDB11108	SAMD00276970
861	S884	-	-	PRJDB11108	SAMD00276971
862	S885	-	-	PRJDB11108	SAMD00276972
863	S886	-	-	PRJDB11108	SAMD00276973
864	S887	-	-	PRJDB11108	SAMD00276974
865	S888	-	-	PRJDB11108	SAMD00276975
866	S889	-	-	PRJDB11108	SAMD00276976
867	S890	-	-	PRJDB11108	SAMD00276977
868	S891	-	-	PRJDB11108	SAMD00276978
869	S892	-	-	PRJDB11108	SAMD00276979
870	S893	-	-	PRJDB11108	SAMD00276980
871	S894	-	-	PRJDB11108	SAMD00276981
872	S895	-	-	PRJDB11108	SAMD00276982
873	S896	-	-	PRJDB11108	SAMD00276983
874	S897	-	-	PRJDB11108	SAMD00276984
875	S898	-	-	PRJDB11108	SAMD00276985
876	S899	-	-	PRJDB11108	SAMD00276986
877	S900	-	-	PRJDB11108	SAMD00276987
878	S901	-	-	PRJDB11108	SAMD00276988
879	S902	-	-	PRJDB11108	SAMD00276989
880	S903	-	-	PRJDB11108	SAMD00276990
881	S904	-	-	PRJDB11108	SAMD00276991
882	S905	-	-	PRJDB11108	SAMD00276992
883	S906	-	-	PRJDB11108	SAMD00276993
884	S908	-	-	PRJDB11108	SAMD00276994
885	S911	-	-	PRJDB11108	SAMD00276995
886	S912	-	-	PRJDB11108	SAMD00276996
887	S937	-	-	PRJDB11108	SAMD00276997
888	S938	-	-	PRJDB11108	SAMD00276998
889	S939	-	-	PRJDB11108	SAMD00276999
890	S940	-	-	PRJDB11108	SAMD00277000
891	S941	-	-	PRJDB11108	SAMD00277001
892	S942	-	-	PRJDB11108	SAMD00277002
893	S943	-	-	PRJDB11108	SAMD00277003
894	S944	-	-	PRJDB11108	SAMD00277004
895	S945	-	-	PRJDB11108	SAMD00277005
896	S946	-	-	PRJDB11108	SAMD00277006
897	S947	-	-	PRJDB11108	SAMD00277007
898	S948	-	-	PRJDB11108	SAMD00277008
899	S949	-	-	PRJDB11108	SAMD00277009
900	S950	-	-	PRJDB11108	SAMD00277010
901	S951	-	-	PRJDB11108	SAMD00277011
902	S952	-	-	PRJDB11108	SAMD00277012
903	S953	-	-	PRJDB11108	SAMD00277013
904	S955	-	-	PRJDB11108	SAMD00277014
905	S956	-	-	PRJDB11108	SAMD00277015
906	S957	-	-	PRJDB11108	SAMD00277016
907	S958	-	-	PRJDB11108	SAMD00277017
908	S959	-	○	PRJDB11108	SAMD00277018
909	S960	-	-	PRJDB11108	SAMD00277019
910	S961	-	-	PRJDB11108	SAMD00277020
911	S962	-	-	PRJDB11108	SAMD00277021
912	S963	-	-	PRJDB11108	SAMD00277022
913	S964	-	-	PRJDB11108	SAMD00277023
914	S965	-	-	PRJDB11108	SAMD00277024
915	S966	-	-	PRJDB11108	SAMD00277025
916	S967	-	-	PRJDB11108	SAMD00277026
917	S968	-	-	PRJDB11108	SAMD00277027
918	S969	-	-	PRJDB11108	SAMD00277028
919	S970	-	-	PRJDB11108	SAMD00277029
920	S971	-	-	PRJDB11108	SAMD00277030
921	S972	-	-	PRJDB11108	SAMD00277031
922	S973	-	-	PRJDB11108	SAMD00277032
923	S974	-	-	PRJDB11108	SAMD00277033
924	S975	-	-	PRJDB11108	SAMD00277034
925	S976	-	○	PRJDB11108	SAMD00277035
926	S977	-	-	PRJDB11108	SAMD00277036
927	S978	-	-	PRJDB11108	SAMD00277037
928	S979	-	-	PRJDB11108	SAMD00277038
929	S980	-	-	PRJDB11108	SAMD00277039
930	S981	-	-	PRJDB11108	SAMD00277040
931	S982	-	-	PRJDB11108	SAMD00277041
932	S983	-	-	PRJDB11108	SAMD00277042
933	S984	-	-	PRJDB11108	SAMD00277043
934	S985	-	-	PRJDB11108	SAMD00277044
935	S986	-	○	PRJDB11108	SAMD00277045
936	S987	-	-	PRJDB11108	SAMD00277046
937	S988	-	-	PRJDB11108	SAMD00277047
938	S989	-	-	PRJDB11108	SAMD00277048
939	S990	-	○	PRJDB11108	SAMD00277049
940	S991	-	-	PRJDB11108	SAMD00277050
941	S992	-	○	PRJDB11108	SAMD00277051
942	S993	-	-	PRJDB11108	SAMD00277052
943	S994	-	-	PRJDB11108	SAMD00277053
944	S995	-	-	PRJDB11108	SAMD00277054
945	S996	-	-	PRJDB11108	SAMD00277055
946	S997	-	-	PRJDB11108	SAMD00277056
947	S998	-	-	PRJDB11108	SAMD00277057
948	S999	-	-	PRJDB11108	SAMD00277058
949	S1000	-	-	PRJDB11108	SAMD00277059
950	S1001	-	-	PRJDB11108	SAMD00277060
951	S1002	-	-	PRJDB11108	SAMD00277061
952	S1003	-	-	PRJDB11108	SAMD00277062
953	S1004	-	-	PRJDB11108	SAMD00277063
954	S1005	-	-	PRJDB11108	SAMD00277064
955	S1006	-	-	PRJDB11108	SAMD00277065
956	S1007	-	-	PRJDB11108	SAMD00277066
957	S1008	-	-	PRJDB11108	SAMD00277067
958	S1009	-	-	PRJDB11108	SAMD00277068
959	S1010	-	-	PRJDB11108	SAMD00277069
960	S1011	-	-	PRJDB11108	SAMD00277070
961	S1012	-	-	PRJDB11108	SAMD00277071
962	S1013	-	-	PRJDB11108	SAMD00277072
963	S1014	-	-	PRJDB11108	SAMD00277073
964	S1015	-	-	PRJDB11108	SAMD00277074
965	S1016	-	-	PRJDB11108	SAMD00277075
966	S1017	-	-	PRJDB11108	SAMD00277076
967	S1018	-	-	PRJDB11108	SAMD00277077
968	S1019	-	-	PRJDB11108	SAMD00277078
969	S1020	-	-	PRJDB11108	SAMD00277079
970	S1021	-	-	PRJDB11108	SAMD00277080
971	S1022	-	-	PRJDB11108	SAMD00277081
972	S1023	-	-	PRJDB11108	SAMD00277082
973	S1024	-	-	PRJDB11108	SAMD00277083
974	S1025	-	-	PRJDB11108	SAMD00277084
975	S1026	-	-	PRJDB11108	SAMD00277085
976	S1027	-	-	PRJDB11108	SAMD00277086
977	S1028	-	-	PRJDB11108	SAMD00277087
978	S1029	-	-	PRJDB11108	SAMD00277088
979	S1030	-	-	PRJDB11108	SAMD00277089
980	S1031	-	-	PRJDB11108	SAMD00277090
981	S1032	-	-	PRJDB11108	SAMD00277091
982	S1033	-	-	PRJDB11108	SAMD00277092
983	S1034	-	-	PRJDB11108	SAMD00277093
984	S1035	-	-	PRJDB11108	SAMD00277094
985	S1036	-	-	PRJDB11108	SAMD00277095
986	S1037	-	-	PRJDB11108	SAMD00277096
987	S1038	-	-	PRJDB11108	SAMD00277097
988	S1039	-	-	PRJDB11108	SAMD00277098
989	S1040	-	-	PRJDB11108	SAMD00277099
990	S1041	-	-	PRJDB11108	SAMD00277100
991	S1042	-	-	PRJDB11108	SAMD00277101
992	S1043	-	-	PRJDB11108	SAMD00277102
993	S1044	-	-	PRJDB11108	SAMD00277103
994	S1045	-	-	PRJDB11108	SAMD00277104
995	S1046	-	-	PRJDB11108	SAMD00277105
996	S1047	-	-	PRJDB11108	SAMD00277106

## Sheet: SuppleTable S7
Title: Genomic prediction for testes weight of the tiger pufferfish, Takifugu rubripes, using medium to low density SNPs
Authors: Sho Hosoya, Sota Yoshikawa, Mana Sato, Kiyoshi Kikuchi
Supplementary Table S7. Sample information of F1 generation
#	Sample ID	Generation	BioProject	BioSample	SL (cm)	BW (g)	GW (g)	SEX	Inferred parents
									Dam	Sire
1	F1_1	F1	PRJDB11532	SAMD00316516	29.5	696	3.6	female	S790	S876
2	F1_2	F1	PRJDB11532	SAMD00316517	35.9	1356	80.5	male	S790	S990
3	F1_3	F1	PRJDB11532	SAMD00316518	34.7	1176	116.2	male	S790	S783
4	F1_4	F1	PRJDB11532	SAMD00316519	28.1	616	0.9	male	S376	S990
5	F1_5	F1	PRJDB11532	SAMD00316520	33.8	1226	NA	NA	S376	S741
6	F1_6	F1	PRJDB11532	SAMD00316521	31.3	888	1.7	male	S470	S717
7	F1_7	F1	PRJDB11532	SAMD00316522	35.1	1572	216.3	male	S470	S799
8	F1_8	F1	PRJDB11532	SAMD00316523	21.2	246	1.1	female	S470	S876
9	F1_9	F1	PRJDB11532	SAMD00316524	29.4	846	27.8	male	S548	S702
10	F1_10	F1	PRJDB11532	SAMD00316525	36.4	1488	17.3	female	S470	S516
11	F1_11	F1	PRJDB11532	SAMD00316526	36.2	1392	102.2	male	S959	S990
12	F1_12	F1	PRJDB11532	SAMD00316527	36.7	1404	NA	NA	S548	S717
13	F1_13	F1	PRJDB11532	SAMD00316528	28.9	552	1.2	male	S959	S469
14	F1_14	F1	PRJDB11532	SAMD00316529	33.8	1040	4.7	female	S470	S807
15	F1_15	F1	PRJDB11532	SAMD00316530	29.8	844	83.8	male	S470	S717
16	F1_16	F1	PRJDB11532	SAMD00316531	33.7	1082	97.8	male	S548	S525
17	F1_17	F1	PRJDB11532	SAMD00316532	34.3	1030	65.7	male	S470	S990
18	F1_18	F1	PRJDB11532	SAMD00316533	34.4	1174	6.7	female	S470	S516
19	F1_19	F1	PRJDB11532	SAMD00316534	36.4	1526	205.6	male	S548	S516
20	F1_20	F1	PRJDB11532	SAMD00316535	32.4	1010	NA	NA	S548	S805
21	F1_21	F1	PRJDB11532	SAMD00316536	34.7	1318	NA	NA	S470	S799
22	F1_22	F1	PRJDB11532	SAMD00316537	34.4	1038	NA	NA	S548	S976
23	F1_23	F1	PRJDB11532	SAMD00316538	35.5	1370	15.2	female	S548	S516
24	F1_24	F1	PRJDB11532	SAMD00316539	32.9	1082	8.2	female	S470	S990
25	F1_25	F1	PRJDB11532	SAMD00316540	34.5	1258	108.4	male	S470	S805
26	F1_26	F1	PRJDB11532	SAMD00316541	34.8	1320	54.9	male	S959	S661
27	F1_27	F1	PRJDB11532	SAMD00316542	33.4	1164	NA	NA	S959	S589
28	F1_28	F1	PRJDB11532	SAMD00316543	33.4	1046	6.8	female	S548	S799
29	F1_29	F1	PRJDB11532	SAMD00316544	33.6	1094	8.1	female	S959	S805
30	F1_30	F1	PRJDB11532	SAMD00316545	NA	NA	NA	NA	S470	S990
31	F1_31	F1	PRJDB11532	SAMD00316546	29.7	680	2.9	female	S548	S828
32	F1_32	F1	PRJDB11532	SAMD00316547	31.1	734	5.8	female	S548	S661
33	F1_33	F1	PRJDB11532	SAMD00316548	32.4	984	NA	NA	S470	S469
34	F1_34	F1	PRJDB11532	SAMD00316549	32.8	992	58.2	male	S548	S876
35	F1_35	F1	PRJDB11532	SAMD00316550	33.8	1080	17.2	female	S959	S516
36	F1_36	F1	PRJDB11532	SAMD00316551	31.2	796	5.7	female	S959	S805
37	F1_37	F1	PRJDB11532	SAMD00316552	NA	NA	NA	NA	S548	S976
38	F1_38	F1	PRJDB11532	SAMD00316553	34.4	1238	NA	NA	S548	S773
39	F1_39	F1	PRJDB11532	SAMD00316554	34.9	1154	15	female	S548	S469
40	F1_40	F1	PRJDB11532	SAMD00316555	29.4	724	6	male	S470	S799
41	F1_41	F1	PRJDB11532	SAMD00316556	36.4	1310	NA	NA	S959	S702
42	F1_42	F1	PRJDB11532	SAMD00316557	37.3	1660	175.7	male	S548	S516
43	F1_43	F1	PRJDB11532	SAMD00316558	35.1	1264	123.5	male	S548	S717
44	F1_44	F1	PRJDB11532	SAMD00316559	33.4	798	4.8	female	S548	S807
45	F1_45	F1	PRJDB11532	SAMD00316560	37.9	1662	18.1	female	S548	S805
46	F1_46	F1	PRJDB11532	SAMD00316561	34.3	1030	1.5	male	S959	S741
47	F1_47	F1	PRJDB11532	SAMD00316562	NA	NA	NA	NA	S959	S773
48	F1_48	F1	PRJDB11532	SAMD00316563	36.7	1396	153.8	male	S992	S525
49	F1_49	F1	PRJDB11532	SAMD00316564	37.8	1472	112.5	male	S577	S525
50	F1_50	F1	PRJDB11532	SAMD00316565	37.1	1530	112.3	male	S577	S516
51	F1_51	F1	PRJDB11532	SAMD00316566	34.5	1176	NA	NA	S992	S876
52	F1_52	F1	PRJDB11532	SAMD00316567	34.3	1210	87.2	male	S577	S773
53	F1_53	F1	PRJDB11532	SAMD00316568	35.5	1280	152.2	male	S992	S876
54	F1_54	F1	PRJDB11532	SAMD00316569	33.7	880	4.8	female	S577	S828
55	F1_55	F1	PRJDB11532	SAMD00316570	34.4	994	NA	NA	S577	S717
56	F1_56	F1	PRJDB11532	SAMD00316571	33.4	1078	35.9	male	S577	S799
57	F1_57	F1	PRJDB11532	SAMD00316572	37.5	1492	141.7	male	S577	S799
58	F1_58	F1	PRJDB11532	SAMD00316573	33.7	1032	16.1	male	S577	S717
59	F1_59	F1	PRJDB11532	SAMD00316574	37.4	1310	0.5	male	S577	S990
60	F1_60	F1	PRJDB11532	SAMD00316575	33	1110	91.7	male	S577	S876
61	F1_61	F1	PRJDB11532	SAMD00316576	33.9	1378	145.8	male	S992	S589
62	F1_62	F1	PRJDB11532	SAMD00316577	35.2	1228	NA	NA	S577	S799
63	F1_63	F1	PRJDB11532	SAMD00316578	36.1	1384	NA	NA	S577	S799
64	F1_64	F1	PRJDB11532	SAMD00316579	33.6	1028	6.5	female	S577	S811
65	F1_65	F1	PRJDB11532	SAMD00316580	32.9	1158	130.9	male	S992	S805
66	F1_66	F1	PRJDB11532	SAMD00316581	30.6	712	4.4	male	S992	S805
67	F1_67	F1	PRJDB11532	SAMD00316582	33.1	1046	57.1	male	S577	S811
68	F1_68	F1	PRJDB11532	SAMD00316583	31.2	1090	NA	NA	S577	S469
69	F1_69	F1	PRJDB11532	SAMD00316584	33.9	1070	77.6	male	S577	S525
70	F1_70	F1	PRJDB11532	SAMD00316585	31.9	900	1.4	male	S577	S805
71	F1_71	F1	PRJDB11532	SAMD00316586	32.5	1116	143.6	male	S992	S990
72	F1_72	F1	PRJDB11532	SAMD00316587	33.2	922	15.8	male	S577	S783
73	F1_73	F1	PRJDB11532	SAMD00316588	34	1124	10	female	S992	S741
74	F1_74	F1	PRJDB11532	SAMD00316589	33.1	762	NA	NA	S577	S525
75	F1_75	F1	PRJDB11532	SAMD00316590	32.4	896	5.3	female	S577	S702
76	F1_76	F1	PRJDB11532	SAMD00316591	33.9	1050	9.1	female	S577	S805
77	F1_77	F1	PRJDB11532	SAMD00316592	36.8	1218	7.1	female	S577	S525
78	F1_78	F1	PRJDB11532	SAMD00316593	31.5	886	45.1	male	S577	S876
79	F1_79	F1	PRJDB11532	SAMD00316594	37.8	1472	NA	NA	S577	S990
80	F1_80	F1	PRJDB11532	SAMD00316595	30	928	60.3	male	S376	S986
81	F1_81	F1	PRJDB11532	SAMD00316596	38.3	1588	139.3	male	S790	S717
82	F1_82	F1	PRJDB11532	SAMD00316597	36.2	1128	NA	NA	S790	S828
83	F1_83	F1	PRJDB11532	SAMD00316598	34.9	1270	12.1	female	S790	S799
84	F1_84	F1	PRJDB11532	SAMD00316599	33.5	1190	146	male	S790	S783
85	F1_85	F1	PRJDB11532	SAMD00316600	39	1800	NA	NA	S790	S469
86	F1_86	F1	PRJDB11532	SAMD00316601	29	746	NA	NA	S376	S469
87	F1_87	F1	PRJDB11532	SAMD00316602	36	1384	99.6	male	S790	S828
88	F1_88	F1	PRJDB11532	SAMD00316603	33.6	1054	62.4	male	S790	S783
89	F1_89	F1	PRJDB11532	SAMD00316604	36	1266	8.8	female	S790	S805
90	F1_90	F1	PRJDB11532	SAMD00316605	32.3	1048	NA	NA	S376	S805
91	F1_91	F1	PRJDB11532	SAMD00316606	35	1282	99.2	male	S790	S805
92	F1_92	F1	PRJDB11532	SAMD00316607	32	904	6.3	female	S376	S469
93	F1_93	F1	PRJDB11532	SAMD00316608	35.4	1254	NA	NA	S790	S702
94	F1_94	F1	PRJDB11532	SAMD00316609	33.6	1054	NA	NA	S376	S516
95	F1_95	F1	PRJDB11532	SAMD00316610	31.7	1044	90.9	male	S376	S589
96	F1_96	F1	PRJDB11532	SAMD00316611	38.4	1622	16.9	female	S790	S805
97	F1_97	F1	PRJDB11532	SAMD00316612	NA	NA	NA	NA	S376	S976
98	F1_98	F1	PRJDB11532	SAMD00316613	33.9	958	NA	NA	S790	S828
99	F1_99	F1	PRJDB11532	SAMD00316614	35.9	1336	NA	NA	S790	S661
100	F1_100	F1	PRJDB11532	SAMD00316615	39.4	1794	52.4	female	S790	S516
101	F1_101	F1	PRJDB11532	SAMD00316616	36.3	1422	133.2	male	S790	S525
102	F1_102	F1	PRJDB11532	SAMD00316617	30.2	908	9.1	female	S376	S986
103	F1_103	F1	PRJDB11532	SAMD00316618	34	1162	NA	NA	S790	S783
104	F1_104	F1	PRJDB11532	SAMD00316619	28.6	590	1.3	male	S376	S807
105	F1_105	F1	PRJDB11532	SAMD00316620	35.7	1308	NA	NA	S790	S990
106	F1_106	F1	PRJDB11532	SAMD00316621	33.4	968	102.4	male	S790	S976
107	F1_107	F1	PRJDB11532	SAMD00316622	35.8	1266	19.7	female	S790	S661
108	F1_108	F1	PRJDB11532	SAMD00316623	33.7	1194	NA	NA	S790	S799
109	F1_109	F1	PRJDB11532	SAMD00316624	31.7	886	5.8	female	S376	S986
110	F1_110	F1	PRJDB11532	SAMD00316625	38.3	1446	NA	NA	S790	S976
111	F1_111	F1	PRJDB11532	SAMD00316626	36.4	1450	24.6	female	S790	S469
112	F1_112	F1	PRJDB11532	SAMD00316627	35.5	1116	11.7	female	S959	S811
113	F1_113	F1	PRJDB11532	SAMD00316628	34.8	1190	9.8	female	S959	S516
114	F1_114	F1	PRJDB11532	SAMD00316629	35.7	1434	NA	NA	S548	S469
115	F1_115	F1	PRJDB11532	SAMD00316630	35.8	1256	121	male	S548	S805
116	F1_116	F1	PRJDB11532	SAMD00316631	36.2	1278	NA	NA	S470	S717
117	F1_117	F1	PRJDB11532	SAMD00316632	32.3	982	5.2	female	S959	S799
118	F1_118	F1	PRJDB11532	SAMD00316633	27.3	610	0.8	female	S548	S805
119	F1_119	F1	PRJDB11532	SAMD00316634	26.2	470	2.3	female	S959	S811
120	F1_120	F1	PRJDB11532	SAMD00316635	32.9	972	NA	NA	S959	S805
121	F1_121	F1	PRJDB11532	SAMD00316636	36.9	1448	125.8	male	S959	S741
122	F1_122	F1	PRJDB11532	SAMD00316637	37	1682	NA	NA	S959	S516
123	F1_123	F1	PRJDB11532	SAMD00316638	29.3	704	1.4	male	S470	S805
124	F1_124	F1	PRJDB11532	SAMD00316639	33.8	1116	NA	NA	S548	S525
125	F1_125	F1	PRJDB11532	SAMD00316640	36.8	1488	117.4	male	S470	S976
126	F1_126	F1	PRJDB11532	SAMD00316641	NA	NA	NA	NA	S470	S799
127	F1_127	F1	PRJDB11532	SAMD00316642	33.3	1304	NA	NA	S470	S976
128	F1_128	F1	PRJDB11532	SAMD00316643	26.5	520	2.4	female	S470	S876
129	F1_129	F1	PRJDB11532	SAMD00316644	34.3	1150	NA	NA	S959	S986
130	F1_130	F1	PRJDB11532	SAMD00316645	32.4	1002	72.2	male	S470	S805
131	F1_131	F1	PRJDB11532	SAMD00316646	35.6	1310	NA	NA	S548	S783
132	F1_132	F1	PRJDB11532	SAMD00316647	38.7	1812	15.6	female	S470	S990
133	F1_133	F1	PRJDB11532	SAMD00316648	34.8	1158	59	male	S548	S661
134	F1_134	F1	PRJDB11532	SAMD00316649	32.8	1024	11.6	female	S548	S990
135	F1_135	F1	PRJDB11532	SAMD00316650	35.1	1324	195.5	male	S548	S661
136	F1_136	F1	PRJDB11532	SAMD00316651	33.9	1160	NA	NA	S470	S469
137	F1_137	F1	PRJDB11532	SAMD00316652	35.6	1260	NA	NA	S548	S661
138	F1_138	F1	PRJDB11532	SAMD00316653	38.8	1964	328.5	male	S548	S773
139	F1_139	F1	PRJDB11532	SAMD00316654	31.8	1152	NA	NA	S470	S589
140	F1_140	F1	PRJDB11532	SAMD00316655	35.1	1288	78.1	male	S470	S799
141	F1_141	F1	PRJDB11532	SAMD00316656	36.3	1424	NA	NA	S548	S717
142	F1_142	F1	PRJDB11532	SAMD00316657	32.9	1060	36.4	male	S470	S717
143	F1_143	F1	PRJDB11532	SAMD00316658	34	1126	18	female	S548	S469
144	F1_144	F1	PRJDB11532	SAMD00316659	31.8	1056	79.4	male	S470	S469
145	F1_145	F1	PRJDB11532	SAMD00316660	37.1	1362	155.3	male	S548	S828
146	F1_146	F1	PRJDB11532	SAMD00316661	33.9	1160	7	female	S470	S986
147	F1_147	F1	PRJDB11532	SAMD00316662	35.5	1218	NA	NA	S470	S516
148	F1_148	F1	PRJDB11532	SAMD00316663	37.8	1426	23.2	female	S959	S589
149	F1_149	F1	PRJDB11532	SAMD00316664	32.3	874	5	female	S470	S807
150	F1_150	F1	PRJDB11532	SAMD00316665	35.2	1312	9.3	female	S470	S741
151	F1_151	F1	PRJDB11532	SAMD00316666	37.2	1852	280.8	male	S548	S516
152	F1_152	F1	PRJDB11532	SAMD00316667	31.7	842	NA	NA	S470	S741
153	F1_153	F1	PRJDB11532	SAMD00316668	32.9	1080	24.4	male	S548	S799
154	F1_154	F1	PRJDB11532	SAMD00316669	36.1	1316	11.8	female	S959	S516
155	F1_155	F1	PRJDB11532	SAMD00316670	31.9	1020	13.2	male	S470	S469
156	F1_156	F1	PRJDB11532	SAMD00316671	33.2	1026	13.8	male	S548	S661
157	F1_157	F1	PRJDB11532	SAMD00316672	35.3	1206	NA	NA	S959	S589
158	F1_158	F1	PRJDB11532	SAMD00316673	34.9	1172	10.3	female	S548	S799
159	F1_159	F1	PRJDB11532	SAMD00316674	31.3	858	6.3	female	S548	S876
160	F1_160	F1	PRJDB11532	SAMD00316675	NA	NA	NA	NA	S470	S805
161	F1_161	F1	PRJDB11532	SAMD00316676	30.3	874	97.6	male	S548	S773
162	F1_162	F1	PRJDB11532	SAMD00316677	35.9	1380	14.6	female	S470	S589
163	F1_163	F1	PRJDB11532	SAMD00316678	30	814	3.6	female	S470	S799
164	F1_164	F1	PRJDB11532	SAMD00316679	35.7	1408	23.9	female	S548	S469
165	F1_165	F1	PRJDB11532	SAMD00316680	NA	NA	NA	NA	S548	S525
166	F1_166	F1	PRJDB11532	SAMD00316681	38.3	1752	136.8	male	S548	S799
167	F1_167	F1	PRJDB11532	SAMD00316682	32.2	992	NA	NA	S548	S799
168	F1_168	F1	PRJDB11532	SAMD00316683	35.3	1230	NA	NA	S548	S805
169	F1_169	F1	PRJDB11532	SAMD00316684	36.7	1618	26.1	female	S548	S990
170	F1_170	F1	PRJDB11532	SAMD00316685	32.4	906	10.5	male	S470	S717
171	F1_171	F1	PRJDB11532	SAMD00316686	32.3	968	32	male	S470	S986
172	F1_172	F1	PRJDB11532	SAMD00316687	33.1	1004	8.1	female	S548	S828
173	F1_173	F1	PRJDB11532	SAMD00316688	36.3	1408	24.6	female	S548	S702
174	F1_174	F1	PRJDB11532	SAMD00316689	32	1214	104.7	male	S470	S876
175	F1_175	F1	PRJDB11532	SAMD00316690	32.6	1076	NA	NA	S470	S469
176	F1_176	F1	PRJDB11532	SAMD00316691	33.5	1150	NA	NA	S470	S876
177	F1_177	F1	PRJDB11532	SAMD00316692	34.6	1216	106.7	male	S548	S990
178	F1_178	F1	PRJDB11532	SAMD00316693	36.4	1238	8.7	female	S470	S717
179	F1_179	F1	PRJDB11532	SAMD00316694	36.7	1726	204.6	male	S548	S805
180	F1_180	F1	PRJDB11532	SAMD00316695	34.2	1102	NA	NA	S548	S799
181	F1_181	F1	PRJDB11532	SAMD00316696	33.4	1140	108.5	male	S548	S807
182	F1_182	F1	PRJDB11532	SAMD00316697	31.3	938	4.6	female	S470	S469
183	F1_183	F1	PRJDB11532	SAMD00316698	33.1	1000	NA	NA	S548	S805
184	F1_184	F1	PRJDB11532	SAMD00316699	34.1	1222	9.3	female	S470	S516
185	F1_185	F1	PRJDB11532	SAMD00316700	39.7	1938	NA	NA	S548	S990
186	F1_186	F1	PRJDB11532	SAMD00316701	32.7	904	3.5	female	S470	S799
187	F1_187	F1	PRJDB11532	SAMD00316702	34.1	1170	12.5	female	S548	S469
188	F1_188	F1	PRJDB11532	SAMD00316703	35.1	1208	9.7	female	S959	S990
189	F1_189	F1	PRJDB11532	SAMD00316704	33.2	1302	10.4	female	S470	S516
190	F1_190	F1	PRJDB11532	SAMD00316705	33.8	1264	83.5	male	S470	S986
191	F1_191	F1	PRJDB11532	SAMD00316706	36.4	1540	39.8	female	S548	S516
192	F1_192	F1	PRJDB11532	SAMD00316707	32	918	5.3	male	S470	S805
193	F1_193	F1	PRJDB11532	SAMD00316708	35.2	1224	18.7	female	S548	S525
194	F1_194	F1	PRJDB11532	SAMD00316709	37.4	1580	33.8	female	S548	S469
195	F1_195	F1	PRJDB11532	SAMD00316710	33.3	1054	9.6	male	S470	S469
196	F1_196	F1	PRJDB11532	SAMD00316711	34.4	1300	83.3	male	S470	S986
197	F1_197	F1	PRJDB11532	SAMD00316712	30.7	754	13.6	male	S959	S828
198	F1_198	F1	PRJDB11532	SAMD00316713	34.7	1370	10.4	female	S470	S516
199	F1_199	F1	PRJDB11532	SAMD00316714	33.3	986	8.5	female	S959	S773
200	F1_200	F1	PRJDB11532	SAMD00316715	38.7	1760	NA	NA	S548	S469
201	F1_201	F1	PRJDB11532	SAMD00316716	33.5	1264	100.7	male	S548	S805
202	F1_202	F1	PRJDB11532	SAMD00316717	33.1	1012	5.9	female	S470	S805
203	F1_203	F1	PRJDB11532	SAMD00316718	35.4	1238	131.3	male	S959	S990
204	F1_204	F1	PRJDB11532	SAMD00316719	30.4	732	6.9	male	S470	S717
205	F1_205	F1	PRJDB11532	SAMD00316720	33.1	1020	7.8	female	S959	S741
206	F1_206	F1	PRJDB11532	SAMD00316721	33.7	904	8.4	female	S548	S876
207	F1_207	F1	PRJDB11532	SAMD00316722	29.2	670	5.3	female	S548	S805
208	F1_208	F1	PRJDB11532	SAMD00316723	32	812	1.2	male	S548	S805
209	F1_209	F1	PRJDB11532	SAMD00316724	38	1792	NA	NA	S959	S589
210	F1_210	F1	PRJDB11532	SAMD00316725	33	1146	12.9	female	S470	S516
211	F1_211	F1	PRJDB11532	SAMD00316726	31	838	NA	NA	S548	S805
212	F1_212	F1	PRJDB11532	SAMD00316727	33.2	1208	103	male	S959	S469
213	F1_213	F1	PRJDB11532	SAMD00316728	31.3	870	37.1	male	S548	S805
214	F1_214	F1	PRJDB11532	SAMD00316729	33.6	1032	11.9	female	S548	S469
215	F1_215	F1	PRJDB11532	SAMD00316730	35	1306	13.5	female	S548	S661
216	F1_216	F1	PRJDB11532	SAMD00316731	34.7	1228	NA	NA	S548	S799
217	F1_217	F1	PRJDB11532	SAMD00316732	29.8	848	NA	NA	S470	S799
218	F1_218	F1	PRJDB11532	SAMD00316733	34.4	1008	NA	NA	S548	S976
219	F1_219	F1	PRJDB11532	SAMD00316734	33	854	5.4	female	S548	S976
220	F1_220	F1	PRJDB11532	SAMD00316735	34.8	1394	NA	NA	S470	S990
221	F1_221	F1	PRJDB11532	SAMD00316736	37.5	1586	25.6	female	S548	S717
222	F1_222	F1	PRJDB11532	SAMD00316737	36	1514	NA	NA	S548	S516
223	F1_223	F1	PRJDB11532	SAMD00316738	34	1018	6.2	female	S548	S828
224	F1_224	F1	PRJDB11532	SAMD00316739	36.7	1360	NA	NA	S548	S807
225	F1_225	F1	PRJDB11532	SAMD00316740	32.2	1044	NA	NA	S548	S702
226	F1_226	F1	PRJDB11532	SAMD00316741	33.7	1056	54.6	male	S959	S805
227	F1_227	F1	PRJDB11532	SAMD00316742	29.4	742	NA	NA	S470	S876
228	F1_228	F1	PRJDB11532	SAMD00316743	35.2	1048	NA	NA	S548	S525
229	F1_229	F1	PRJDB11532	SAMD00316744	36.1	1460	NA	NA	S548	S805
230	F1_230	F1	PRJDB11532	SAMD00316745	NA	NA	NA	NA	S548	S876
231	F1_231	F1	PRJDB11532	SAMD00316746	34.3	1200	17.4	female	S548	S702
232	F1_232	F1	PRJDB11532	SAMD00316747	34.2	1300	6.6	female	S548	S805
233	F1_233	F1	PRJDB11532	SAMD00316748	35.3	1428	130.6	male	S959	S805
234	F1_234	F1	PRJDB11532	SAMD00316749	32.4	1010	3.3	male	S470	S741
235	F1_235	F1	PRJDB11532	SAMD00316750	37.9	1436	NA	NA	S548	S876
236	F1_236	F1	PRJDB11532	SAMD00316751	35.6	1314	NA	NA	S548	S469
237	F1_237	F1	PRJDB11532	SAMD00316752	32.4	1066	1.9	male	S470	S741
238	F1_238	F1	PRJDB11532	SAMD00316753	29.9	744	NA	NA	S959	S661
239	F1_239	F1	PRJDB11532	SAMD00316754	33.3	1002	NA	NA	S959	S990
240	F1_240	F1	PRJDB11532	SAMD00316755	31.3	966	32.7	male	S614	S799
241	F1_241	F1	PRJDB11532	SAMD00316756	37.1	1456	NA	NA	S614	S516
242	F1_242	F1	PRJDB11532	SAMD00316757	29.5	780	60.1	male	S753	S811
243	F1_243	F1	PRJDB11532	SAMD00316758	35.2	1424	156.3	male	S614	S516
244	F1_244	F1	PRJDB11532	SAMD00316759	30	772	27.5	male	S614	S783
245	F1_245	F1	PRJDB11532	SAMD00316760	34.7	1222	9.5	female	S753	S828
246	F1_246	F1	PRJDB11532	SAMD00316761	36.3	1546	NA	NA	S614	S828
247	F1_247	F1	PRJDB11532	SAMD00316762	34.3	1244	145.9	male	S614	S516
248	F1_248	F1	PRJDB11532	SAMD00316763	33.9	1228	145.8	male	S753	S986
249	F1_249	F1	PRJDB11532	SAMD00316764	33.2	1196	NA	NA	S614	S986
250	F1_250	F1	PRJDB11532	SAMD00316765	36.3	1362	42.3	female	S614	S741
251	F1_251	F1	PRJDB11532	SAMD00316766	36.2	1366	29.3	female	S614	S516
252	F1_252	F1	PRJDB11532	SAMD00316767	34.8	1338	26.1	female	S614	S589
253	F1_253	F1	PRJDB11532	SAMD00316768	32.4	1090	140.8	male	S614	S990
254	F1_254	F1	PRJDB11532	SAMD00316769	35.4	1154	NA	NA	S753	S741
255	F1_255	F1	PRJDB11532	SAMD00316770	34.4	1128	NA	NA	S614	S469
256	F1_256	F1	PRJDB11532	SAMD00316771	30.2	818	NA	NA	S614	S805
257	F1_257	F1	PRJDB11532	SAMD00316772	30.7	730	4.1	female	S753	S783
258	F1_258	F1	PRJDB11532	SAMD00316773	35.4	1254	5.8	female	S753	S807
259	F1_259	F1	PRJDB11532	SAMD00316774	33.2	806	6.5	male	S614	S828
260	F1_260	F1	PRJDB11532	SAMD00316775	32.7	1052	NA	NA	S753	S876
261	F1_261	F1	PRJDB11532	SAMD00316776	NA	NA	NA	NA	S614	S805
262	F1_262	F1	PRJDB11532	SAMD00316777	35.4	1438	NA	NA	S753	S807
263	F1_263	F1	PRJDB11532	SAMD00316778	35.3	1172	9.8	female	S614	S702
264	F1_264	F1	PRJDB11532	SAMD00316779	31.9	904	59.2	male	S753	S661
265	F1_265	F1	PRJDB11532	SAMD00316780	34	1248	168.1	male	S614	S990
266	F1_266	F1	PRJDB11532	SAMD00316781	34.7	1184	10	female	S614	S702
267	F1_267	F1	PRJDB11532	SAMD00316782	31.2	984	NA	NA	S614	S805
268	F1_268	F1	PRJDB11532	SAMD00316783	35.4	1552	260.9	male	S753	S741
269	F1_269	F1	PRJDB11532	SAMD00316784	33.2	1084	80.5	male	S753	S876
270	F1_270	F1	PRJDB11532	SAMD00316785	30.4	852	NA	NA	S753	S807
271	F1_271	F1	PRJDB11532	SAMD00316786	NA	NA	NA	NA	S753	S661
272	F1_272	F1	PRJDB11532	SAMD00316787	27.3	624	3.2	female	S753	S986
273	F1_273	F1	PRJDB11532	SAMD00316788	33.1	1000	9.1	female	S614	S805
274	F1_274	F1	PRJDB11532	SAMD00316789	33.2	1028	98.7	male	S614	S799
275	F1_275	F1	PRJDB11532	SAMD00316790	32.8	1094	95	male	S614	S469
276	F1_276	F1	PRJDB11532	SAMD00316791	31	878	75.3	male	S753	S773
277	F1_277	F1	PRJDB11532	SAMD00316792	31.4	772	NA	NA	S753	S976
278	F1_278	F1	PRJDB11532	SAMD00316793	35.7	1324	14.3	female	S614	S589
279	F1_279	F1	PRJDB11532	SAMD00316794	33.6	1252	137.5	male	S753	S661
280	F1_280	F1	PRJDB11532	SAMD00316795	31.7	914	5.2	female	S614	S811
281	F1_281	F1	PRJDB11532	SAMD00316796	30.9	772	NA	NA	S753	S702
282	F1_282	F1	PRJDB11532	SAMD00316797	36.7	1224	88.2	male	S753	S525
283	F1_283	F1	PRJDB11532	SAMD00316798	37.2	1648	14.9	female	S753	S661
284	F1_284	F1	PRJDB11532	SAMD00316799	36.8	1488	33.9	female	S614	S589
285	F1_285	F1	PRJDB11532	SAMD00316800	35.8	1228	19.4	female	S614	S589
286	F1_286	F1	PRJDB11532	SAMD00316801	29.8	770	NA	NA	S614	S783
287	F1_287	F1	PRJDB11532	SAMD00316802	NA	NA	NA	NA	S753	S828
288	F1_288	F1	PRJDB11532	SAMD00316803	35.3	1152	19	female	S614	S741
289	F1_289	F1	PRJDB11532	SAMD00316804	33.1	1128	74.2	male	S577	S990
290	F1_290	F1	PRJDB11532	SAMD00316805	31.3	828	3.7	female	S577	S702
291	F1_291	F1	PRJDB11532	SAMD00316806	34.7	1478	153.3	male	S992	S986
292	F1_292	F1	PRJDB11532	SAMD00316807	35.2	1340	NA	NA	S577	S799
293	F1_293	F1	PRJDB11532	SAMD00316808	36	1252	26.9	female	S992	S516
294	F1_294	F1	PRJDB11532	SAMD00316809	34	1178	123	male	S992	S990
295	F1_295	F1	PRJDB11532	SAMD00316810	36.3	1408	155.1	male	S577	S516
296	F1_296	F1	PRJDB11532	SAMD00316811	34.6	1304	NA	NA	S992	S990
297	F1_297	F1	PRJDB11532	SAMD00316812	36.1	1326	14.9	female	S992	S589
298	F1_298	F1	PRJDB11532	SAMD00316813	32.8	904	16.3	female	S992	S807
299	F1_299	F1	PRJDB11532	SAMD00316814	32.6	840	NA	NA	S992	S525
300	F1_300	F1	PRJDB11532	SAMD00316815	37.8	1348	NA	NA	S992	S807
301	F1_301	F1	PRJDB11532	SAMD00316816	31.7	1010	0.4	male	S577	S990
302	F1_302	F1	PRJDB11532	SAMD00316817	34.9	1260	120.8	male	S577	S807
303	F1_303	F1	PRJDB11532	SAMD00316818	37.2	1378	5.7	female	S577	S807
304	F1_304	F1	PRJDB11532	SAMD00316819	35.6	1430	NA	NA	S577	S516
305	F1_305	F1	PRJDB11532	SAMD00316820	35.7	1250	10.6	female	S992	S876
306	F1_306	F1	PRJDB11532	SAMD00316821	32.5	946	8.7	female	S992	S876
307	F1_307	F1	PRJDB11532	SAMD00316822	32.5	840	NA	NA	S992	S876
308	F1_308	F1	PRJDB11532	SAMD00316823	34.4	1158	NA	NA	S577	S976
309	F1_309	F1	PRJDB11532	SAMD00316824	31.5	988	NA	NA	S992	S805
310	F1_310	F1	PRJDB11532	SAMD00316825	30.7	644	4.6	female	S992	S876
311	F1_311	F1	PRJDB11532	SAMD00316826	33.7	1086	NA	NA	S992	S986
312	F1_312	F1	PRJDB11532	SAMD00316827	35.5	1654	NA	NA	S992	S986
313	F1_313	F1	PRJDB11532	SAMD00316828	36.8	1412	NA	NA	S577	S773
314	F1_314	F1	PRJDB11532	SAMD00316829	36.5	1306	22.9	female	S992	S976
315	F1_315	F1	PRJDB11532	SAMD00316830	31.9	892	7.3	male	S577	S811
316	F1_316	F1	PRJDB11532	SAMD00316831	35.4	1298	NA	NA	S992	S805
317	F1_317	F1	PRJDB11532	SAMD00316832	30.4	764	4.3	female	S577	S805
318	F1_318	F1	PRJDB11532	SAMD00316833	34.7	1244	146.7	male	S992	S976
319	F1_319	F1	PRJDB11532	SAMD00316834	34.2	1122	135.3	male	S577	S773
320	F1_320	F1	PRJDB11532	SAMD00316835	31.2	756	3.8	female	S992	S805
321	F1_321	F1	PRJDB11532	SAMD00316836	34.9	1312	26.7	female	S992	S516
322	F1_322	F1	PRJDB11532	SAMD00316837	37.2	1310	11.5	female	S577	S807
323	F1_323	F1	PRJDB11532	SAMD00316838	32	860	6.5	female	S577	S773
324	F1_324	F1	PRJDB11532	SAMD00316839	33.6	962	6.8	female	S577	S805
325	F1_325	F1	PRJDB11532	SAMD00316840	36.6	1490	31.3	female	S577	S469
326	F1_326	F1	PRJDB11532	SAMD00316841	36	1494	212.1	male	S992	S990
327	F1_327	F1	PRJDB11532	SAMD00316842	33.7	990	60.1	male	S992	S525
328	F1_328	F1	PRJDB11532	SAMD00316843	33.7	940	NA	NA	S577	S805
329	F1_329	F1	PRJDB11532	SAMD00316844	31.7	1068	119	male	S992	S469
330	F1_330	F1	PRJDB11532	SAMD00316845	35	1442	235	male	S992	S516
331	F1_331	F1	PRJDB11532	SAMD00316846	32.6	734	5.5	male	S577	S828
332	F1_332	F1	PRJDB11532	SAMD00316847	35.6	1244	27.3	male	S577	S661
333	F1_333	F1	PRJDB11532	SAMD00316848	38.4	1690	NA	NA	S577	S516
334	F1_334	F1	PRJDB11532	SAMD00316849	32.7	1014	78.1	male	S992	S805
335	F1_335	F1	PRJDB11532	SAMD00316850	32.9	854	NA	NA	S577	S799
336	F1_336	F1	PRJDB11532	SAMD00316851	34.8	1166	14.5	female	S577	S805
337	F1_337	F1	PRJDB11532	SAMD00316852	34.3	1062	0.5	male	S577	S807
338	F1_338	F1	PRJDB11532	SAMD00316853	36.8	1306	16.5	female	S577	S799
339	F1_339	F1	PRJDB11532	SAMD00316854	37.8	1486	23.5	female	S577	S516
340	F1_340	F1	PRJDB11532	SAMD00316855	34	1468	215	male	S992	S986
341	F1_341	F1	PRJDB11532	SAMD00316856	34.7	1144	38.8	male	S577	S976
342	F1_342	F1	PRJDB11532	SAMD00316857	37.9	1376	NA	NA	S992	S469
343	F1_343	F1	PRJDB11532	SAMD00316858	36.2	1416	23.2	female	S992	S516
344	F1_344	F1	PRJDB11532	SAMD00316859	35.8	1320	51.6	male	S577	S828
345	F1_345	F1	PRJDB11532	SAMD00316860	36.4	1254	13.8	female	S790	S876
346	F1_346	F1	PRJDB11532	SAMD00316861	NA	NA	NA	NA	S577	S990
347	F1_347	F1	PRJDB11532	SAMD00316862	35.9	1238	98.4	male	S992	S976
348	F1_348	F1	PRJDB11532	SAMD00316863	36.4	1544	234.5	male	S992	S807
349	F1_349	F1	PRJDB11532	SAMD00316864	33.1	1094	107	male	S577	S773
350	F1_350	F1	PRJDB11532	SAMD00316865	37.1	1226	5.9	female	S992	S876
351	F1_351	F1	PRJDB11532	SAMD00316866	35.9	1290	16.1	female	S577	S469
352	F1_352	F1	PRJDB11532	SAMD00316867	35.3	1250	42.8	male	S577	S799
353	F1_353	F1	PRJDB11532	SAMD00316868	34.3	940	6.6	female	S577	S799
354	F1_354	F1	PRJDB11532	SAMD00316869	32	760	NA	NA	S577	S828
355	F1_355	F1	PRJDB11532	SAMD00316870	35.5	1244	NA	NA	S577	S805
356	F1_356	F1	PRJDB11532	SAMD00316871	34.4	1134	14.1	female	S790	S773
357	F1_357	F1	PRJDB11532	SAMD00316872	33.5	984	5.1	female	S577	S702
358	F1_358	F1	PRJDB11532	SAMD00316873	34.3	1202	46.6	male	S577	S516
359	F1_359	F1	PRJDB11532	SAMD00316874	36.4	1324	NA	NA	S577	S773
360	F1_360	F1	PRJDB11532	SAMD00316875	32.7	1098	10.4	male	S577	S805
361	F1_361	F1	PRJDB11532	SAMD00316876	36.6	1140	7.6	female	S577	S976
362	F1_362	F1	PRJDB11532	SAMD00316877	35.6	1296	56.1	male	S577	S661
363	F1_363	F1	PRJDB11532	SAMD00316878	NA	NA	NA	NA	S577	S811
364	F1_364	F1	PRJDB11532	SAMD00316879	33.8	1010	33.6	male	S577	S805
365	F1_365	F1	PRJDB11532	SAMD00316880	29.9	828	NA	NA	S376	S986
366	F1_366	F1	PRJDB11532	SAMD00316881	32.4	1040	71.1	male	S376	S717
367	F1_367	F1	PRJDB11532	SAMD00316882	31.8	968	NA	NA	S790	S783
368	F1_368	F1	PRJDB11532	SAMD00316883	36.8	1490	113.7	male	S790	S661
369	F1_369	F1	PRJDB11532	SAMD00316884	32.7	1020	4.8	female	S376	S876
370	F1_370	F1	PRJDB11532	SAMD00316885	37	1428	93.7	male	S790	S807
371	F1_371	F1	PRJDB11532	SAMD00316886	31.9	864	7.5	female	S790	S783
372	F1_372	F1	PRJDB11532	SAMD00316887	36.3	1422	14	female	S790	S516
373	F1_373	F1	PRJDB11532	SAMD00316888	35.5	1308	11.6	female	S376	S741
374	F1_374	F1	PRJDB11532	SAMD00316889	36.9	1504	NA	NA	S790	S876
375	F1_375	F1	PRJDB11532	SAMD00316890	NA	NA	NA	NA	S376	S986
376	F1_376	F1	PRJDB11532	SAMD00316891	37	1476	NA	NA	S790	S702
377	F1_377	F1	PRJDB11532	SAMD00316892	36.4	1320	96.8	male	S790	S525
378	F1_378	F1	PRJDB11532	SAMD00316893	31	840	7.6	female	S376	S741
379	F1_379	F1	PRJDB11532	SAMD00316894	36.8	1526	13	female	S790	S469
380	F1_380	F1	PRJDB11532	SAMD00316895	30.2	666	22.6	male	S790	S828
381	F1_381	F1	PRJDB11532	SAMD00316896	34.2	1066	NA	NA	S790	S773
382	F1_382	F1	PRJDB11532	SAMD00316897	36.6	1568	NA	NA	S790	S876
383	F1_383	F1	PRJDB11532	SAMD00316898	34.5	1324	150.9	male	S790	S807
384	F1_384	F1	PRJDB11532	SAMD00316899	32.6	894	2.5	male	S790	S805
385	F1_385	F1	PRJDB11532	SAMD00316900	33.6	1134	67.5	male	S790	S799
386	F1_386	F1	PRJDB11532	SAMD00316901	29.4	652	4.7	female	S376	S525
387	F1_387	F1	PRJDB11532	SAMD00316902	31	858	21.5	male	S376	S986
388	F1_388	F1	PRJDB11532	SAMD00316903	36.3	1408	NA	NA	S790	S717
389	F1_389	F1	PRJDB11532	SAMD00316904	33.5	1126	6.2	female	S790	S876
390	F1_390	F1	PRJDB11532	SAMD00316905	33.1	962	6.8	female	S376	S469
391	F1_391	F1	PRJDB11532	SAMD00316906	30.8	836	54	male	S376	S469
392	F1_392	F1	PRJDB11532	SAMD00316907	32.1	1028	92.9	male	S376	S976
393	F1_393	F1	PRJDB11532	SAMD00316908	31.2	770	42.6	male	S376	S741
394	F1_394	F1	PRJDB11532	SAMD00316909	37.4	1554	36.9	female	S790	S469
395	F1_395	F1	PRJDB11532	SAMD00316910	35.4	1254	85.2	male	S790	S876
396	F1_396	F1	PRJDB11532	SAMD00316911	29.5	692	3.2	male	S376	S976
397	F1_397	F1	PRJDB11532	SAMD00316912	36.1	1464	NA	NA	S790	S976
398	F1_398	F1	PRJDB11532	SAMD00316913	31.3	892	32	male	S376	S805
399	F1_399	F1	PRJDB11532	SAMD00316914	29.3	760	NA	NA	S376	S717
400	F1_400	F1	PRJDB11532	SAMD00316915	35.3	1292	121.9	male	S790	S805
401	F1_401	F1	PRJDB11532	SAMD00316916	30.2	840	NA	NA	S376	S876
402	F1_402	F1	PRJDB11532	SAMD00316917	34.6	1136	12.7	female	S790	S525
403	F1_403	F1	PRJDB11532	SAMD00316918	34.9	1234	14.3	female	S790	S702
404	F1_404	F1	PRJDB11532	SAMD00316919	37.9	1516	13.2	female	S790	S805
405	F1_405	F1	PRJDB11532	SAMD00316920	31.9	822	2.3	male	S790	S805
406	F1_406	F1	PRJDB11532	SAMD00316921	31.5	980	13.2	female	S376	S589
407	F1_407	F1	PRJDB11532	SAMD00316922	33.7	1088	NA	NA	S790	S805
408	F1_408	F1	PRJDB11532	SAMD00316923	33	1028	93.3	male	S790	S783
409	F1_409	F1	PRJDB11532	SAMD00316924	36.2	1302	NA	NA	S790	S717
410	F1_410	F1	PRJDB11532	SAMD00316925	31.8	858	NA	NA	S790	S876
411	F1_411	F1	PRJDB11532	SAMD00316926	29.4	718	NA	NA	S376	S807
412	F1_412	F1	PRJDB11532	SAMD00316927	33.1	966	NA	NA	S376	S717
413	F1_413	F1	PRJDB11532	SAMD00316928	30	788	NA	NA	S376	S799
414	F1_414	F1	PRJDB11532	SAMD00316929	33.7	896	5.4	male	S790	S976
415	F1_415	F1	PRJDB11532	SAMD00316930	35	1106	65.8	male	S376	S525
416	F1_416	F1	PRJDB11532	SAMD00316931	35.2	1288	138.2	male	S790	S717
417	F1_417	F1	PRJDB11532	SAMD00316932	34.7	1080	8.8	female	S790	S876
418	F1_418	F1	PRJDB11532	SAMD00316933	35.4	1528	NA	NA	S790	S516
419	F1_419	F1	PRJDB11532	SAMD00316934	33.2	954	12.8	male	S790	S828
420	F1_420	F1	PRJDB11532	SAMD00316935	36.8	1590	NA	NA	S790	S807
421	F1_421	F1	PRJDB11532	SAMD00316936	38.4	1504	22.8	female	S790	S469
422	F1_422	F1	PRJDB11532	SAMD00316937	32.2	1018	NA	NA	S376	S799
423	F1_423	F1	PRJDB11532	SAMD00316938	35.6	1348	15.1	female	S790	S990
424	F1_424	F1	PRJDB11532	SAMD00316939	35.2	1286	62.3	male	S790	S799
425	F1_425	F1	PRJDB11532	SAMD00316940	35.4	1346	3	female	S790	S783
426	F1_426	F1	PRJDB11532	SAMD00316941	31.9	888	6	female	S376	S805
427	F1_427	F1	PRJDB11532	SAMD00316942	35.7	1254	13	female	S790	S805
428	F1_428	F1	PRJDB11532	SAMD00316943	35.4	1264	87.7	male	S790	S525
429	F1_429	F1	PRJDB11532	SAMD00316944	32.8	1088	NA	NA	S376	S986
430	F1_430	F1	PRJDB11532	SAMD00316945	38.9	1722	38.8	female	S790	S976
431	F1_431	F1	PRJDB11532	SAMD00316946	38.9	1848	NA	NA	S790	S717
432	F1_432	F1	PRJDB11532	SAMD00316947	35.3	1266	10.7	female	S790	S661
433	F1_433	F1	PRJDB11532	SAMD00316948	30.8	836	3.9	female	S376	S799
434	F1_434	F1	PRJDB11532	SAMD00316949	35.9	1474	NA	NA	S790	S516
435	F1_435	F1	PRJDB11532	SAMD00316950	34.4	966	9.1	female	S376	S717
436	F1_436	F1	PRJDB11532	SAMD00316951	33.5	1252	21.1	female	S376	S589
437	F1_437	F1	PRJDB11532	SAMD00316952	32.3	908	33.3	male	S470	S799
438	F1_438	F1	PRJDB11532	SAMD00316953	35.6	1290	10.1	female	S470	S799
439	F1_439	F1	PRJDB11532	SAMD00316954	37.5	1776	236.4	male	S470	S516
440	F1_440	F1	PRJDB11532	SAMD00316955	35.1	1312	NA	NA	S470	S805
441	F1_441	F1	PRJDB11532	SAMD00316956	39.1	1876	36.2	female	S790	S807
442	F1_442	F1	PRJDB11532	SAMD00316957	35.9	1504	NA	NA	S790	S516
443	F1_443	F1	PRJDB11532	SAMD00316958	37.3	1736	215	male	S790	S469
444	F1_444	F1	PRJDB11532	SAMD00316959	33.1	1040	NA	NA	S790	S783
445	F1_445	F1	PRJDB11532	SAMD00316960	36.1	1378	12.8	female	S790	S805
446	F1_446	F1	PRJDB11532	SAMD00316961	36.8	1360	NA	NA	S376	S717
447	F1_447	F1	PRJDB11532	SAMD00316962	29.7	756	NA	NA	S376	S805
448	F1_448	F1	PRJDB11532	SAMD00316963	37	1456	NA	NA	S790	S828
449	F1_449	F1	PRJDB11532	SAMD00316964	35.8	1414	23.3	female	S548	S516
450	F1_450	F1	PRJDB11532	SAMD00316965	36	1188	13.9	female	S959	S805
451	F1_451	F1	PRJDB11532	SAMD00316966	32.2	1106	93.1	male	S959	S799
452	F1_452	F1	PRJDB11532	SAMD00316967	36	1260	NA	NA	S548	S773
453	F1_453	F1	PRJDB11532	SAMD00316968	34.2	1082	16.1	male	S470	S717
454	F1_454	F1	PRJDB11532	SAMD00316969	37.3	1420	97.2	male	S548	S828
455	F1_455	F1	PRJDB11532	SAMD00316970	34.2	1160	NA	NA	S548	S828
456	F1_456	F1	PRJDB11532	SAMD00316971	34.2	1208	75.6	male	S959	S828
457	F1_457	F1	PRJDB11532	SAMD00316972	31.8	822	35	male	S959	S773
458	F1_458	F1	PRJDB11532	SAMD00316973	35.4	1388	NA	NA	S470	S516
459	F1_459	F1	PRJDB11532	SAMD00316974	35.2	1278	NA	NA	S470	S717
460	F1_460	F1	PRJDB11532	SAMD00316975	33.7	1082	8.8	female	S470	S516
461	F1_461	F1	PRJDB11532	SAMD00316976	32.4	940	2.3	male	S470	S807
462	F1_462	F1	PRJDB11532	SAMD00316977	35.8	1490	NA	NA	S470	S799
463	F1_463	F1	PRJDB11532	SAMD00316978	37.8	1826	NA	NA	S548	S516
464	F1_464	F1	PRJDB11532	SAMD00316979	32.9	974	NA	NA	S470	S741
465	F1_465	F1	PRJDB11532	SAMD00316980	32.8	994	8	female	S959	S516
466	F1_466	F1	PRJDB11532	SAMD00316981	29.4	716	0.8	male	S548	S811
467	F1_467	F1	PRJDB11532	SAMD00316982	32.6	1112	6.8	female	S470	S990
468	F1_468	F1	PRJDB11532	SAMD00316983	31.3	954	6.4	female	S470	S805
469	F1_469	F1	PRJDB11532	SAMD00316984	34.1	1084	79.7	male	S548	S805
470	F1_470	F1	PRJDB11532	SAMD00316985	33.8	1248	17.6	female	S548	S661
471	F1_471	F1	PRJDB11532	SAMD00316986	35.1	1066	NA	NA	S470	S741
472	F1_472	F1	PRJDB11532	SAMD00316987	34.5	1100	10.1	female	S959	S990
473	F1_473	F1	PRJDB11532	SAMD00316988	35.8	1098	21.4	female	S548	S525
474	F1_474	F1	PRJDB11532	SAMD00316989	37.4	1476	12.1	female	S959	S516
475	F1_475	F1	PRJDB11532	SAMD00316990	34.7	1212	4.8	female	S959	S469
476	F1_476	F1	PRJDB11532	SAMD00316991	34.6	1310	NA	NA	S959	S811
477	F1_477	F1	PRJDB11532	SAMD00316992	31.9	1038	NA	NA	S470	S516
478	F1_478	F1	PRJDB11532	SAMD00316993	32.4	816	4.4	female	S959	S828
479	F1_479	F1	PRJDB11532	SAMD00316994	34.4	1154	11.1	female	S470	S516
480	F1_480	F1	PRJDB11532	SAMD00316995	31.2	846	4.2	female	S548	S811
481	F1_481	F1	PRJDB11532	SAMD00316996	32.9	1092	63.2	male	S470	S805
482	F1_482	F1	PRJDB11532	SAMD00316997	36.3	1330	24.2	female	S548	S525
483	F1_483	F1	PRJDB11532	SAMD00316998	31.4	874	3.6	female	S470	S799
484	F1_484	F1	PRJDB11532	SAMD00316999	32.7	1004	6.5	male	S470	S799
485	F1_485	F1	PRJDB11532	SAMD00317000	33.5	1306	139.3	male	S548	S990
486	F1_486	F1	PRJDB11532	SAMD00317001	38.9	1844	44.6	female	S548	S516
487	F1_487	F1	PRJDB11532	SAMD00317002	33.2	1430	NA	NA	S548	S661
488	F1_488	F1	PRJDB11532	SAMD00317003	36.1	1406	NA	NA	S548	S717
489	F1_489	F1	PRJDB11532	SAMD00317004	30.6	802	NA	NA	S470	S990
490	F1_490	F1	PRJDB11532	SAMD00317005	32.6	1002	82.1	male	S470	S525
491	F1_491	F1	PRJDB11532	SAMD00317006	35.5	1210	6.8	female	S959	S783
492	F1_492	F1	PRJDB11532	SAMD00317007	33.2	874	NA	NA	S470	S525
493	F1_493	F1	PRJDB11532	SAMD00317008	31.4	996	116.7	male	S470	S805
494	F1_494	F1	PRJDB11532	SAMD00317009	34.4	1092	10.8	female	S548	S811
495	F1_495	F1	PRJDB11532	SAMD00317010	34.7	1230	9.6	female	S470	S589
496	F1_496	F1	PRJDB11532	SAMD00317011	35.5	1226	10.9	female	S959	S811
497	F1_497	F1	PRJDB11532	SAMD00317012	34.6	1326	NA	NA	S614	S661
498	F1_498	F1	PRJDB11532	SAMD00317013	NA	NA	NA	NA	S753	S702
499	F1_499	F1	PRJDB11532	SAMD00317014	30.8	920	89.6	male	S614	S783
500	F1_500	F1	PRJDB11532	SAMD00317015	32.7	926	13.2	female	S614	S516
501	F1_501	F1	PRJDB11532	SAMD00317016	34.6	1204	NA	NA	S753	S661
502	F1_502	F1	PRJDB11532	SAMD00317017	35	1170	23.7	female	S614	S516
503	F1_503	F1	PRJDB11532	SAMD00317018	34.5	1264	133.5	male	S614	S741
504	F1_504	F1	PRJDB11532	SAMD00317019	35.9	1530	NA	NA	S614	S741
505	F1_505	F1	PRJDB11532	SAMD00317020	30.3	682	4.4	female	S548	S805
506	F1_506	F1	PRJDB11532	SAMD00317021	NA	NA	NA	NA	S959	S741
507	F1_507	F1	PRJDB11532	SAMD00317022	36	1254	8	female	S470	S717
508	F1_508	F1	PRJDB11532	SAMD00317023	36.4	1108	NA	NA	S548	S807
509	F1_509	F1	PRJDB11532	SAMD00317024	35.7	1326	34.3	female	S548	S661
510	F1_510	F1	PRJDB11532	SAMD00317025	37.4	1732	134.7	male	S548	S516
511	F1_511	F1	PRJDB11532	SAMD00317026	35.9	1426	NA	NA	S959	S469
512	F1_512	F1	PRJDB11532	SAMD00317027	32.9	958	4.9	female	S470	S976
513	F1_513	F1	PRJDB11532	SAMD00317028	32.4	856	7.3	female	S614	S469
514	F1_514	F1	PRJDB11532	SAMD00317029	33.9	1304	NA	NA	S753	S986
515	F1_515	F1	PRJDB11532	SAMD00317030	32.5	1196	NA	NA	S753	S986
516	F1_516	F1	PRJDB11532	SAMD00317031	32.2	1098	128.4	male	S614	S702
517	F1_517	F1	PRJDB11532	SAMD00317032	30.4	716	4.1	female	S753	S717
518	F1_518	F1	PRJDB11532	SAMD00317033	35.1	1352	15	female	S753	S661
519	F1_519	F1	PRJDB11532	SAMD00317034	35.6	1270	17.1	female	S614	S773
520	F1_520	F1	PRJDB11532	SAMD00317035	34.7	1096	NA	NA	S753	S717
521	F1_521	F1	PRJDB11532	SAMD00317036	32	920	NA	NA	S753	S525
522	F1_522	F1	PRJDB11532	SAMD00317037	33.4	1130	71.3	male	S614	S469
523	F1_523	F1	PRJDB11532	SAMD00317038	34.4	1252	27.3	female	S614	S516
524	F1_524	F1	PRJDB11532	SAMD00317039	33.4	1086	NA	NA	S753	S783
525	F1_525	F1	PRJDB11532	SAMD00317040	30.8	972	NA	NA	S614	S805
526	F1_526	F1	PRJDB11532	SAMD00317041	33.9	1014	5.9	female	S753	S773
527	F1_527	F1	PRJDB11532	SAMD00317042	32.3	1088	NA	NA	S614	S702
528	F1_528	F1	PRJDB11532	SAMD00317043	37.2	1568	43.2	female	S614	S516
529	F1_529	F1	PRJDB11532	SAMD00317044	35.1	1332	NA	NA	S614	S469
530	F1_530	F1	PRJDB11532	SAMD00317045	31.8	1068	124.7	male	S614	S805
531	F1_531	F1	PRJDB11532	SAMD00317046	34.9	1208	NA	NA	S614	S986
532	F1_532	F1	PRJDB11532	SAMD00317047	33.7	1014	11.1	female	S614	S805
533	F1_533	F1	PRJDB11532	SAMD00317048	35.4	1176	31.2	female	S614	S990
534	F1_534	F1	PRJDB11532	SAMD00317049	31.7	1154	NA	NA	S753	S811
535	F1_535	F1	PRJDB11532	SAMD00317050	30.2	796	NA	NA	S614	S805
536	F1_536	F1	PRJDB11532	SAMD00317051	NA	NA	NA	NA	S614	S828
537	F1_537	F1	PRJDB11532	SAMD00317052	33.9	1028	9.1	female	S614	S589
538	F1_538	F1	PRJDB11532	SAMD00317053	31.4	908	87.1	male	S753	S783
539	F1_539	F1	PRJDB11532	SAMD00317054	35.4	1284	75.6	male	S614	S741
540	F1_540	F1	PRJDB11532	SAMD00317055	32.2	966	NA	NA	S753	S811
541	F1_541	F1	PRJDB11532	SAMD00317056	35.9	1356	NA	NA	S753	S811
542	F1_542	F1	PRJDB11532	SAMD00317057	33.9	1114	114.5	male	S614	S805
543	F1_543	F1	PRJDB11532	SAMD00317058	33.7	1150	126	male	S614	S773
544	F1_544	F1	PRJDB11532	SAMD00317059	32.7	966	6.3	female	S753	S773
545	F1_545	F1	PRJDB11532	SAMD00317060	33.8	1204	6.5	female	S614	S986
546	F1_546	F1	PRJDB11532	SAMD00317061	35.6	1256	22.4	female	S614	S702
547	F1_547	F1	PRJDB11532	SAMD00317062	35.6	1298	13	female	S753	S661
548	F1_548	F1	PRJDB11532	SAMD00317063	34.2	1090	7	female	S753	S807
549	F1_549	F1	PRJDB11532	SAMD00317064	32	900	NA	NA	S753	S773
550	F1_550	F1	PRJDB11532	SAMD00317065	36.9	1490	24.2	female	S614	S986
551	F1_551	F1	PRJDB11532	SAMD00317066	28.8	574	5.9	female	S753	S876
552	F1_552	F1	PRJDB11532	SAMD00317067	33.8	1242	NA	NA	S614	S469
553	F1_553	F1	PRJDB11532	SAMD00317068	31.2	992	138.3	male	S614	S516
554	F1_554	F1	PRJDB11532	SAMD00317069	30.2	826	NA	NA	S614	S661
555	F1_555	F1	PRJDB11532	SAMD00317070	31.2	914	NA	NA	S753	S702
556	F1_556	F1	PRJDB11532	SAMD00317071	33.8	1034	7.3	female	S753	S876
557	F1_557	F1	PRJDB11532	SAMD00317072	34	1212	132.3	male	S614	S805
558	F1_558	F1	PRJDB11532	SAMD00317073	34.7	1032	5.9	female	S753	S828
559	F1_559	F1	PRJDB11532	SAMD00317074	31.4	830	NA	NA	S614	S799
560	F1_560	F1	PRJDB11532	SAMD00317075	34.6	1104	12.2	female	S614	S799
561	F1_561	F1	PRJDB11532	SAMD00317076	32.2	892	NA	NA	S753	S783
562	F1_562	F1	PRJDB11532	SAMD00317077	35.3	1336	13.6	female	S753	S589
563	F1_563	F1	PRJDB11532	SAMD00317078	34.4	1056	11.3	female	S614	S469
564	F1_564	F1	PRJDB11532	SAMD00317079	33.4	1032	NA	NA	S753	S976
565	F1_565	F1	PRJDB11532	SAMD00317080	34.2	1058	25.5	female	S614	S741
566	F1_566	F1	PRJDB11532	SAMD00317081	35.7	1552	184.7	male	S614	S589
567	F1_567	F1	PRJDB11532	SAMD00317082	36	1368	NA	NA	S614	S799
568	F1_568	F1	PRJDB11532	SAMD00317083	32.8	1050	6.4	female	S614	S990
569	F1_569	F1	PRJDB11532	SAMD00317084	36.5	1352	70.4	male	S614	S661
570	F1_570	F1	PRJDB11532	SAMD00317085	28.4	554	2.7	female	S614	S828
571	F1_571	F1	PRJDB11532	SAMD00317086	33.6	1218	NA	NA	S753	S589
572	F1_572	F1	PRJDB11532	SAMD00317087	36	1674	263.6	male	S614	S516
573	F1_573	F1	PRJDB11532	SAMD00317088	31.8	892	5.1	female	S753	S828
574	F1_574	F1	PRJDB11532	SAMD00317089	33.4	1078	12.9	female	S614	S990
575	F1_575	F1	PRJDB11532	SAMD00317090	32.7	1104	49.7	male	S614	S799
576	F1_576	F1	PRJDB11532	SAMD00317091	34.1	1122	6.5	female	S614	S811
577	F1_577	F1	PRJDB11532	SAMD00317092	33.3	1018	11.3	female	S614	S990
578	F1_578	F1	PRJDB11532	SAMD00317093	35.1	1334	141.3	male	S614	S799
579	F1_579	F1	PRJDB11532	SAMD00317094	37.4	1578	11.2	female	S753	S589
580	F1_580	F1	PRJDB11532	SAMD00317095	35.2	1194	NA	NA	S614	S661
581	F1_581	F1	PRJDB11532	SAMD00317096	33.7	1320	154.5	male	S992	S986
582	F1_582	F1	PRJDB11532	SAMD00317097	35.8	1378	22.8	female	S992	S986
583	F1_583	F1	PRJDB11532	SAMD00317098	33.2	868	5.9	female	S992	S717
584	F1_584	F1	PRJDB11532	SAMD00317099	36.6	1478	39	female	S992	S589
585	F1_585	F1	PRJDB11532	SAMD00317100	33.6	1006	11.1	female	S614	S805
586	F1_586	F1	PRJDB11532	SAMD00317101	31.8	986	12.5	female	S614	S469
587	F1_587	F1	PRJDB11532	SAMD00317102	34.5	1102	13.1	female	S614	S805
588	F1_588	F1	PRJDB11532	SAMD00317103	29.8	890	NA	NA	S753	S811
589	F1_589	F1	PRJDB11532	SAMD00317104	35	1064	7.5	female	S753	S717
590	F1_590	F1	PRJDB11532	SAMD00317105	34.4	1174	110.4	male	S614	S773
591	F1_591	F1	PRJDB11532	SAMD00317106	36.7	1514	NA	NA	S614	S741
592	F1_592	F1	PRJDB11532	SAMD00317107	34.5	1284	NA	NA	S614	S516
593	F1_593	F1	PRJDB11532	SAMD00317108	32.7	1154	161.8	male	S992	S990
594	F1_594	F1	PRJDB11532	SAMD00317109	36.3	1272	NA	NA	S577	S799
595	F1_595	F1	PRJDB11532	SAMD00317110	35.3	1248	144.8	male	S992	S805
596	F1_596	F1	PRJDB11532	SAMD00317111	37.2	1522	219.4	male	S577	S469
597	F1_597	F1	PRJDB11532	SAMD00317112	31.4	786	6.2	female	S577	S976
598	F1_598	F1	PRJDB11532	SAMD00317113	37.2	1612	NA	NA	S577	S469
599	F1_599	F1	PRJDB11532	SAMD00317114	34.2	1290	26.2	female	S992	S990
600	F1_600	F1	PRJDB11532	SAMD00317115	34.4	1274	103.7	male	S992	S807
601	F1_601	F1	PRJDB11532	SAMD00317116	36.2	1532	236.5	male	S992	S589
602	F1_602	F1	PRJDB11532	SAMD00317117	33.9	988	73.7	male	S577	S828
603	F1_603	F1	PRJDB11532	SAMD00317118	34.7	1260	NA	NA	S992	S516
604	F1_604	F1	PRJDB11532	SAMD00317119	35.3	1104	10.3	female	S577	S990
605	F1_605	F1	PRJDB11532	SAMD00317120	35.5	1208	62.1	male	S577	S773
606	F1_606	F1	PRJDB11532	SAMD00317121	31.5	886	51.6	male	S992	S799
607	F1_607	F1	PRJDB11532	SAMD00317122	35.7	1208	18.6	female	S577	S717
608	F1_608	F1	PRJDB11532	SAMD00317123	33.1	934	73.3	male	S577	S773
609	F1_609	F1	PRJDB11532	SAMD00317124	35.6	974	8.3	female	S992	S525
610	F1_610	F1	PRJDB11532	SAMD00317125	33.5	1078	10.7	female	S992	S516
611	F1_611	F1	PRJDB11532	SAMD00317126	34.1	1250	171.7	male	S992	S990
612	F1_612	F1	PRJDB11532	SAMD00317127	30.9	690	0.7	male	S577	S525
613	F1_613	F1	PRJDB11532	SAMD00317128	35.4	1340	115.8	male	S577	S783
614	F1_614	F1	PRJDB11532	SAMD00317129	33.8	1326	198.3	male	S992	S516
615	F1_615	F1	PRJDB11532	SAMD00317130	33.8	1062	9.2	male	S577	S805
616	F1_616	F1	PRJDB11532	SAMD00317131	33.4	1084	54.7	male	S577	S799
617	F1_617	F1	PRJDB11532	SAMD00317132	34.6	1542	233.1	male	S992	S469
618	F1_618	F1	PRJDB11532	SAMD00317133	32	934	NA	NA	S992	S469
619	F1_619	F1	PRJDB11532	SAMD00317134	34.3	940	NA	NA	S577	S525
620	F1_620	F1	PRJDB11532	SAMD00317135	34.2	1260	161.4	male	S992	S990
621	F1_621	F1	PRJDB11532	SAMD00317136	31.4	966	56	male	S790	S799
622	F1_622	F1	PRJDB11532	SAMD00317137	30.7	710	3.7	female	S577	S807
623	F1_623	F1	PRJDB11532	SAMD00317138	33	1034	96.9	male	S992	S799
624	F1_624	F1	PRJDB11532	SAMD00317139	34.3	1082	0.9	male	S577	S516
625	F1_625	F1	PRJDB11532	SAMD00317140	33.2	1090	NA	NA	S577	S876
626	F1_626	F1	PRJDB11532	SAMD00317141	37.2	1364	12	female	S577	S516
627	F1_627	F1	PRJDB11532	SAMD00317142	35	980	8.2	female	S992	S717
628	F1_628	F1	PRJDB11532	SAMD00317143	29.7	682	0.4	male	S577	S702
629	F1_629	F1	PRJDB11532	SAMD00317144	32.4	948	7.8	female	S577	S702
630	F1_630	F1	PRJDB11532	SAMD00317145	32.3	762	4.4	female	S577	S525
631	F1_631	F1	PRJDB11532	SAMD00317146	32.7	990	7.7	female	S577	S783
632	F1_632	F1	PRJDB11532	SAMD00317147	29.7	650	NA	NA	S577	S828
633	F1_633	F1	PRJDB11532	SAMD00317148	36.7	1450	114.3	male	S577	S516
634	F1_634	F1	PRJDB11532	SAMD00317149	35	1356	NA	NA	S790	S805
635	F1_635	F1	PRJDB11532	SAMD00317150	36.4	1386	146.2	male	S790	S876
636	F1_636	F1	PRJDB11532	SAMD00317151	30	678	NA	NA	S376	S717
637	F1_637	F1	PRJDB11532	SAMD00317152	35.3	1424	NA	NA	S790	S828
638	F1_638	F1	PRJDB11532	SAMD00317153	34.6	1128	10.2	female	S790	S799
639	F1_639	F1	PRJDB11532	SAMD00317154	35.7	1490	150.6	male	S376	S589
640	F1_640	F1	PRJDB11532	SAMD00317155	33.2	964	NA	NA	S790	S828
641	F1_641	F1	PRJDB11532	SAMD00317156	35.3	1260	10.7	female	S790	S783
642	F1_642	F1	PRJDB11532	SAMD00317157	34.8	1290	139.4	male	S376	S516
643	F1_643	F1	PRJDB11532	SAMD00317158	36.8	1392	13.4	female	S790	S990
644	F1_644	F1	PRJDB11532	SAMD00317159	33.7	1024	NA	NA	S790	S976
645	F1_645	F1	PRJDB11532	SAMD00317160	37.7	1516	147.9	male	S790	S717
646	F1_646	F1	PRJDB11532	SAMD00317161	41.4	2242	222.3	male	S790	S525
647	F1_647	F1	PRJDB11532	SAMD00317162	35.2	1272	55.2	male	S790	S811
648	F1_648	F1	PRJDB11532	SAMD00317163	29.6	730	NA	NA	S376	S876
649	F1_649	F1	PRJDB11532	SAMD00317164	32.6	942	NA	NA	S790	S828
650	F1_650	F1	PRJDB11532	SAMD00317165	39.3	1682	37.7	female	S790	S516
651	F1_651	F1	PRJDB11532	SAMD00317166	31.4	934	NA	NA	S790	S799
652	F1_652	F1	PRJDB11532	SAMD00317167	31.5	904	5	female	S376	S469
653	F1_653	F1	PRJDB11532	SAMD00317168	32.8	1022	NA	NA	S376	S717
654	F1_654	F1	PRJDB11532	SAMD00317169	32.4	1162	48.7	male	S376	S986
655	F1_655	F1	PRJDB11532	SAMD00317170	28	514	3.2	female	S790	S828
656	F1_656	F1	PRJDB11532	SAMD00317171	38.2	1818	235.6	male	S790	S990
657	F1_657	F1	PRJDB11532	SAMD00317172	38.7	2020	277.1	male	S790	S516
658	F1_658	F1	PRJDB11532	SAMD00317173	37.4	1220	8	female	S790	S717
659	F1_659	F1	PRJDB11532	SAMD00317174	35.2	1378	NA	NA	S790	S799
660	F1_660	F1	PRJDB11532	SAMD00317175	31	830	5	male	S790	S702
661	F1_661	F1	PRJDB11532	SAMD00317176	32.9	1068	37.7	male	S790	S799
662	F1_662	F1	PRJDB11532	SAMD00317177	33.6	1140	NA	NA	S376	S516
663	F1_663	F1	PRJDB11532	SAMD00317178	32.4	1076	6.4	female	S376	S589
664	F1_664	F1	PRJDB11532	SAMD00317179	35	1582	163.1	male	S790	S516
665	F1_665	F1	PRJDB11532	SAMD00317180	33.2	1272	135.3	male	S790	S783
666	F1_666	F1	PRJDB11532	SAMD00317181	37	1458	34.2	female	S790	S976
667	F1_667	F1	PRJDB11532	SAMD00317182	35.4	1470	NA	NA	S790	S469
668	F1_668	F1	PRJDB11532	SAMD00317183	35.8	1218	11.3	female	S790	S805
669	F1_669	F1	PRJDB11532	SAMD00317184	26.7	458	1.1	male	S376	S525
670	F1_670	F1	PRJDB11532	SAMD00317185	29.3	780	5.3	female	S790	S661
671	F1_671	F1	PRJDB11532	SAMD00317186	36.8	1362	19.8	female	S790	S828
672	F1_672	F1	PRJDB11532	SAMD00317187	31.2	762	15.8	male	S959	S783
673	F1_673	F1	PRJDB11532	SAMD00317188	29.6	826	NA	NA	S614	S783
674	F1_674	F1	PRJDB11532	SAMD00317189	34.2	1286	NA	NA	S614	S990
675	F1_675	F1	PRJDB11532	SAMD00317190	31.4	786	42.6	male	S753	S525
676	F1_676	F1	PRJDB11532	SAMD00317191	32.5	940	6.3	female	S614	S661
677	F1_677	F1	PRJDB11532	SAMD00317192	35.9	1314	2.7	female	S614	S516
678	F1_678	F1	PRJDB11532	SAMD00317193	31.7	926	88.4	male	S614	S702
679	F1_679	F1	PRJDB11532	SAMD00317194	34.2	1146	138.3	male	S614	S773
680	F1_680	F1	PRJDB11532	SAMD00317195	31	998	134.4	male	S614	S990
681	F1_681	F1	PRJDB11532	SAMD00317196	33.4	1112	98.8	male	S548	S799
682	F1_682	F1	PRJDB11532	SAMD00317197	35.7	1432	205.1	male	S470	S990
683	F1_683	F1	PRJDB11532	SAMD00317198	35.9	1372	NA	NA	S548	S828
684	F1_684	F1	PRJDB11532	SAMD00317199	36.4	1328	14.1	female	S959	S469
685	F1_685	F1	PRJDB11532	SAMD00317200	34.8	1424	181.6	male	S470	S516
686	F1_686	F1	PRJDB11532	SAMD00317201	33	1244	NA	NA	S470	S516
687	F1_687	F1	PRJDB11532	SAMD00317202	35.4	1306	11.7	female	S614	S741
688	F1_688	F1	PRJDB11532	SAMD00317203	35.6	1484	NA	NA	S614	S469
689	F1_689	F1	PRJDB11532	SAMD00317204	33.4	956	6.9	female	S614	S469
690	F1_690	F1	PRJDB11532	SAMD00317205	35	982	9.6	female	S614	S773
691	F1_691	F1	PRJDB11532	SAMD00317206	34.8	1480	163.2	male	S614	S661
692	F1_692	F1	PRJDB11532	SAMD00317207	36.2	1412	10.3	female	S753	S702
693	F1_693	F1	PRJDB11532	SAMD00317208	32.6	864	8.6	female	S614	S773
694	F1_694	F1	PRJDB11532	SAMD00317209	37.2	1520	99	male	S614	S986
695	F1_695	F1	PRJDB11532	SAMD00317210	31.7	782	4.4	female	S614	S783
696	F1_696	F1	PRJDB11532	SAMD00317211	29.4	652	4.2	female	S753	S811
697	F1_697	F1	PRJDB11532	SAMD00317212	35.3	1320	165	male	S614	S990
698	F1_698	F1	PRJDB11532	SAMD00317213	31.8	958	61.2	male	S614	S661
699	F1_699	F1	PRJDB11532	SAMD00317214	33.4	1022	8.2	female	S614	S805
700	F1_700	F1	PRJDB11532	SAMD00317215	33	1104	120.3	male	S614	S805
701	F1_701	F1	PRJDB11532	SAMD00317216	34	1300	18.3	female	S614	S516
702	F1_702	F1	PRJDB11532	SAMD00317217	30.6	826	64.1	male	S614	S783
703	F1_703	F1	PRJDB11532	SAMD00317218	34.6	1248	84.2	male	S577	S799
704	F1_704	F1	PRJDB11532	SAMD00317219	35.4	1132	12.8	female	S577	S717
705	F1_705	F1	PRJDB11532	SAMD00317220	31.8	942	132	male	S992	S990
706	F1_706	F1	PRJDB11532	SAMD00317221	31.7	984	NA	NA	S577	S773
707	F1_707	F1	PRJDB11532	SAMD00317222	34.7	1084	NA	NA	S577	S516
708	F1_708	F1	PRJDB11532	SAMD00317223	32.4	912	NA	NA	S577	S773
709	F1_709	F1	PRJDB11532	SAMD00317224	33.4	1076	17.1	female	S790	S516
710	F1_710	F1	PRJDB11532	SAMD00317225	37.4	1554	81.5	male	S790	S799
711	F1_711	F1	PRJDB11532	SAMD00317226	36.1	1456	135.4	male	S790	S799
712	F1_712	F1	PRJDB11532	SAMD00317227	37.3	1690	171.7	male	S790	S990
